# Supplementary material for: Mutator-Derived lncRNA Landscape: A Novel Insight Into the Genomic Instability of Prostate Cancer
Source: Front Oncol. 2022 Jul 4;12:876531. doi: 10.3389/fonc.2022.876531 (PMC9291324; doi:10.3389/fonc.2022.876531)
Supplement: Supplementary file 6 [file DataSheet_1.xlsx]

## Sheet: mutCount
Supplementary data 1: Mutation numbers of each sample in TCGA database.
id	Count
TCGA-J4-A83M-01A-11D-A34U-08	25
TCGA-XA-A8JR-01A-11D-A364-08	16
TCGA-M7-A725-01A-12D-A32B-08	31
TCGA-CH-5746-01A-11D-1576-08	9
TCGA-VN-A88L-01A-11D-A34U-08	11
TCGA-H9-A6BX-01A-31D-A30X-08	2
TCGA-KK-A7B1-01A-11D-A32B-08	17
TCGA-CH-5794-01A-11D-1576-08	31
TCGA-EJ-8470-01A-11D-2395-08	25
TCGA-EJ-5526-01A-01D-1576-08	34
TCGA-G9-6347-01A-11D-A31L-08	9
TCGA-HC-7748-01A-11D-2114-08	22
TCGA-HC-A6HY-01A-11D-A31L-08	25
TCGA-EJ-7318-01B-11D-A32B-08	22
TCGA-KK-A59Y-01A-11D-A26M-08	24
TCGA-EJ-A46I-01A-12D-A26M-08	2
TCGA-G9-6378-01A-11D-1786-08	25
TCGA-KC-A4BN-01A-61D-A257-08	12
TCGA-EJ-7781-01A-11D-2114-08	32
TCGA-G9-6369-01A-21D-1961-08	26
TCGA-KK-A7B0-01A-11D-A32B-08	28
TCGA-G9-7523-01A-11D-2260-08	9
TCGA-XK-AAJU-01A-11D-A41K-08	2
TCGA-KK-A8IL-01A-11D-A364-08	32
TCGA-EJ-5508-01A-02D-1576-08	18
TCGA-ZG-A9LM-01A-11D-A41K-08	34
TCGA-HC-7752-01A-11D-2114-08	26
TCGA-CH-5789-01A-11D-1576-08	1
TCGA-M7-A724-01A-12D-A32B-08	32
TCGA-XK-AAJ3-01A-11D-A41K-08	66
TCGA-EJ-A8FP-01A-21D-A364-08	1
TCGA-G9-6371-01A-11D-1786-08	17
TCGA-EJ-5506-01A-01D-1576-08	2
TCGA-G9-7522-01A-11D-2260-08	8
TCGA-HC-7742-01A-11D-2114-08	35
TCGA-HC-7075-01A-11D-1961-08	26
TCGA-HC-7081-01A-11D-1961-08	22
TCGA-KK-A8IK-01A-11D-A364-08	34
TCGA-V1-A8WS-01A-11D-A377-08	22
TCGA-J4-A67T-01A-11D-A30X-08	17
TCGA-J4-A83J-01A-11D-A364-08	47
TCGA-HI-7171-01A-12D-2114-08	30
TCGA-HC-7232-01A-11D-2114-08	29
TCGA-HI-7169-01A-11D-2114-08	23
TCGA-EJ-7123-01A-11D-1961-08	38
TCGA-G9-7519-01A-11D-2260-08	21
TCGA-CH-5763-01A-11D-1576-08	1
TCGA-CH-5771-01A-21D-1576-08	19
TCGA-HC-8260-01A-11D-2260-08	6
TCGA-ZG-A9L5-01A-12D-A41K-08	45
TCGA-HC-A6AP-01A-11D-A30E-08	16
TCGA-V1-A9ZR-01A-11D-A41K-08	42
TCGA-G9-6370-01A-11D-1786-08	1
TCGA-HC-A9TE-01A-11D-A41K-08	49
TCGA-CH-5788-01A-11D-1576-08	36
TCGA-EJ-5522-01A-01D-1576-08	25
TCGA-ZG-A9L0-01A-11D-A41K-08	43
TCGA-KK-A8I9-01A-11D-A364-08	31
TCGA-2A-A8W1-01A-11D-A377-08	20
TCGA-J4-A6M7-01A-11D-A31L-08	17
TCGA-YL-A8SK-01B-21D-A377-08	35
TCGA-KK-A8IM-01A-11D-A364-08	27
TCGA-EJ-7794-01A-11D-2114-08	11
TCGA-HC-7213-01A-11D-2114-08	31
TCGA-KK-A8I7-01A-21D-A364-08	8
TCGA-VP-A87H-01A-11D-A34U-08	28
TCGA-HC-7819-01A-11D-2114-08	13
TCGA-HC-A6AO-01A-11D-A30E-08	36
TCGA-FC-A4JI-01A-11D-A257-08	37
TCGA-V1-A9OY-01A-11D-A41K-08	19
TCGA-MG-AAMC-01A-11D-A41K-08	24
TCGA-EJ-A46D-01A-21D-A257-08	5
TCGA-XK-AAIW-01A-11D-A41K-08	8968
TCGA-EJ-A8FO-01A-21D-A364-08	11
TCGA-EJ-A65J-01A-11D-A30X-08	35
TCGA-XK-AAJR-01A-11D-A41K-08	30
TCGA-KC-A7F3-01A-21D-A33T-08	28
TCGA-KK-A8IJ-01A-11D-A34U-08	23
TCGA-KK-A8I8-01A-11D-A364-08	25
TCGA-EJ-8474-01A-11D-2395-08	36
TCGA-HC-A631-01A-11D-A29Q-08	43
TCGA-HC-7078-01A-11D-2114-08	33
TCGA-HC-7744-01A-11D-2114-08	25
TCGA-FC-A5OB-01A-11D-A29Q-08	22
TCGA-V1-A9O5-01A-11D-A41K-08	33
TCGA-2A-AAYF-01A-11D-A41K-08	25
TCGA-KK-A8II-01A-11D-A364-08	36
TCGA-V1-A9OA-01A-11D-A41K-08	19
TCGA-TP-A8TT-01A-12D-A41K-08	29
TCGA-KK-A59X-01A-11D-A29Q-08	56
TCGA-EJ-5524-01A-01D-1576-08	28
TCGA-HC-A6AN-01A-11D-A30E-08	38
TCGA-Y6-A8TL-01A-21D-A377-08	25
TCGA-G9-6385-01A-11D-1786-08	3
TCGA-XQ-A8TB-01A-11D-A364-08	29
TCGA-KC-A7F6-01A-11D-A33T-08	20
TCGA-EJ-5497-01A-02D-1576-08	13
TCGA-V1-A8MM-01A-11D-A377-08	22
TCGA-KK-A8IH-01A-11D-A364-08	25
TCGA-EJ-7331-01A-11D-2114-08	24
TCGA-EJ-5525-01A-01D-1576-08	69
TCGA-V1-A8MJ-01A-11D-A364-08	13
TCGA-J4-AATZ-01A-11D-A41K-08	32
TCGA-EJ-5495-01A-01D-1576-08	76
TCGA-XK-AAIR-01A-11D-A41K-08	18
TCGA-ZG-A9LN-01A-11D-A41K-08	30
TCGA-XJ-A83F-01A-11D-A34U-08	31
TCGA-VP-AA1N-01A-31D-A41K-08	35
TCGA-KK-A8I5-01A-11D-A364-08	41
TCGA-HC-A8CY-01A-11D-A364-08	33
TCGA-M7-A721-01A-12D-A32B-08	18
TCGA-HI-7168-01A-11D-2114-08	40
TCGA-H9-A6BY-01A-11D-A30E-08	27
TCGA-V1-A9O9-01A-11D-A41K-08	25
TCGA-YL-A8SA-01A-21D-A377-08	33
TCGA-EJ-A65F-01A-21D-A30X-08	70
TCGA-J9-A8CK-01A-11D-A34U-08	23
TCGA-V1-A8ML-01A-11D-A377-08	9
TCGA-YL-A9WI-01A-11D-A377-08	46
TCGA-QU-A6IL-01A-11D-A31L-08	26
TCGA-YL-A9WY-01A-11D-A41K-08	34
TCGA-G9-6356-01A-11D-1786-08	9
TCGA-2A-A8VL-01A-21D-A377-08	32
TCGA-EJ-5531-01A-01D-1576-08	22
TCGA-CH-5764-01A-21D-1576-08	23
TCGA-EJ-5514-01A-01D-1576-08	37
TCGA-HC-7738-01A-11D-2114-08	30
TCGA-VP-A872-01A-11D-A34U-08	22
TCGA-ZG-A9L2-01A-31D-A41K-08	25
TCGA-KK-A6E7-01A-11D-A31L-08	28
TCGA-KC-A7FA-01A-21D-A33T-08	34
TCGA-CH-5740-01A-11D-1576-08	17
TCGA-G9-6499-01A-12D-1961-08	34
TCGA-SU-A7E7-01A-22D-A33T-08	14
TCGA-ZG-A9L9-01A-11D-A41K-08	39
TCGA-EJ-A7NK-01A-12D-A34U-08	3
TCGA-EJ-A6RC-01A-11D-A32B-08	5
TCGA-HC-7821-01A-12D-2114-08	23
TCGA-CH-5772-01A-11D-1576-08	28
TCGA-EJ-8468-01A-21D-2395-08	24
TCGA-CH-5744-01A-11D-1576-08	30
TCGA-KC-A4BR-01A-32D-A257-08	1
TCGA-YL-A8SI-01A-11D-A41K-08	8
TCGA-G9-6494-01A-11D-1786-08	31
TCGA-V1-A9ZI-01A-11D-A41K-08	35
TCGA-YL-A9WJ-01A-11D-A377-08	21
TCGA-V1-A9Z8-01A-11D-A41K-08	20
TCGA-EJ-A65E-01A-11D-A29Q-08	40
TCGA-CH-5790-01A-11D-1576-08	11
TCGA-XJ-A9DI-01A-11D-A377-08	4
TCGA-HC-7233-01A-11D-2114-08	30
TCGA-HC-A6AQ-01A-11D-A30E-08	13
TCGA-HC-8265-01A-11D-2260-08	46
TCGA-VP-A87E-01A-31D-A34U-08	11
TCGA-CH-5748-01A-11D-1576-08	15
TCGA-V1-A9ZG-01A-11D-A41K-08	32
TCGA-CH-5745-01A-11D-1576-08	25
TCGA-HC-8213-01A-11D-A29Q-08	13
TCGA-ZG-A9L6-01A-11D-A41K-08	23
TCGA-J4-A67Q-01A-21D-A30E-08	15
TCGA-HC-8258-01A-11D-2260-08	5
TCGA-KK-A7B2-01A-12D-A32B-08	2
TCGA-EJ-5512-01A-01D-1576-08	16
TCGA-ZG-A9M4-01A-11D-A41K-08	38
TCGA-EJ-5542-01A-01D-1576-08	20
TCGA-HC-A8D1-01A-11D-A364-08	22
TCGA-KK-A5A1-01A-11D-A29Q-08	90
TCGA-YL-A8SB-01A-31D-A377-08	23
TCGA-XJ-A9DQ-01A-11D-A377-08	3
TCGA-EJ-7782-01A-11D-2114-08	414
TCGA-CH-5751-01A-11D-1576-08	28
TCGA-YL-A9WK-01A-11D-A377-08	21
TCGA-EJ-7792-01A-11D-2114-08	16
TCGA-ZG-A9LU-01A-11D-A41K-08	11
TCGA-FC-A6HD-01A-11D-A31L-08	32
TCGA-KK-A6E0-01A-11D-A30X-08	32
TCGA-EJ-5516-01A-01D-1576-08	17
TCGA-G9-6377-01A-11D-1961-08	19
TCGA-XJ-A83G-01A-11D-A34U-08	29
TCGA-G9-7510-01A-11D-2260-08	20
TCGA-YL-A8SC-01A-11D-A377-08	38
TCGA-KK-A8I6-01A-11D-A364-08	25
TCGA-CH-5769-01A-11D-1576-08	51
TCGA-EJ-8469-01A-11D-2395-08	23
TCGA-G9-6384-01A-11D-1786-08	20
TCGA-EJ-5511-01A-01D-1576-08	37
TCGA-KK-A6E2-01A-11D-A30X-08	38
TCGA-V1-A9OL-01A-11D-A41K-08	33
TCGA-TK-A8OK-01A-22D-A364-08	44
TCGA-G9-6333-01A-12D-1961-08	22
TCGA-ZG-A8QY-01A-11D-A377-08	66
TCGA-EJ-A65B-01A-12D-A30E-08	15
TCGA-G9-6362-01A-11D-1786-08	34
TCGA-VP-A876-01A-11D-A34U-08	20
TCGA-VP-A87J-01A-11D-A34U-08	29
TCGA-VN-A88Q-01A-11D-A34U-08	39
TCGA-V1-A8WV-01A-11D-A377-08	44
TCGA-EJ-5510-01A-01D-1576-08	25
TCGA-QU-A6IM-01A-11D-A31L-08	67
TCGA-H9-7775-01A-11D-2114-08	31
TCGA-EJ-7784-01A-11D-2114-08	27
TCGA-J4-A67S-01A-11D-A30E-08	15
TCGA-ZG-A9N3-01A-11D-A41K-08	56
TCGA-KK-A7AU-01A-11D-A32B-08	23
TCGA-J4-A83L-01A-11D-A34U-08	13
TCGA-FC-7708-01A-11D-2114-08	20
TCGA-ZG-A8QX-01A-11D-A377-08	28
TCGA-KK-A8IA-01A-11D-A364-08	37
TCGA-V1-A9OT-01A-11D-A41K-08	37
TCGA-G9-6365-01A-11D-1786-08	18
TCGA-KK-A8IC-01A-11D-A364-08	17
TCGA-YL-A8HK-01A-11D-A364-08	19
TCGA-CH-5767-01A-11D-1786-08	31
TCGA-YL-A8HL-01A-11D-A364-08	25
TCGA-EJ-5494-01A-01D-1576-08	13
TCGA-YL-A8SR-01B-11D-A377-08	22
TCGA-VN-A88O-01A-11D-A34U-08	25
TCGA-HC-7210-01A-11D-2114-08	42
TCGA-YL-A9WX-01A-21D-A41K-08	7
TCGA-EJ-5496-01A-01D-1576-08	31
TCGA-KC-A7FD-01A-11D-A33T-08	44
TCGA-ZG-A8QW-01A-11D-A377-08	29
TCGA-HI-7170-01A-11D-2114-08	27
TCGA-EJ-A7NM-01A-21D-A33T-08	59
TCGA-HC-7211-01A-11D-2114-08	16
TCGA-YL-A8SO-01B-31D-A377-08	32
TCGA-HC-A8D0-01A-11D-A364-08	23
TCGA-VN-A88R-01A-11D-A364-08	25
TCGA-G9-A9S0-01A-11D-A41K-08	26
TCGA-KK-A59Z-01A-12D-A26M-08	53
TCGA-HC-7740-01A-11D-2114-08	13
TCGA-J4-8200-01A-11D-A29Q-08	14
TCGA-EJ-5509-01A-01D-1576-08	15
TCGA-HC-7818-01A-11D-2114-08	5
TCGA-EJ-5505-01A-01D-1576-08	36
TCGA-XK-AAIV-01A-11D-A41K-08	39
TCGA-XJ-A83H-01A-11D-A34U-08	19
TCGA-EJ-7325-01B-11D-A32B-08	31
TCGA-VP-A879-01A-11D-A34U-08	33
TCGA-KC-A4BL-01A-31D-A257-08	2
TCGA-J9-A8CP-01A-11D-A34U-08	30
TCGA-EJ-7785-01A-11D-2114-08	19
TCGA-2A-AAYO-01A-11D-A41K-08	20
TCGA-G9-6336-01A-11D-1786-08	17
TCGA-HC-7736-01A-11D-2114-08	21
TCGA-EJ-A8FS-01A-11D-A34U-08	38
TCGA-J4-A67L-01A-11D-A30E-08	26
TCGA-V1-A9OF-01A-11D-A41K-08	13
TCGA-EJ-5502-01A-01D-1576-08	1
TCGA-EJ-5527-01A-01D-1576-08	22
TCGA-G9-6329-01A-13D-1961-08	22
TCGA-HC-8216-01A-11D-A29Q-08	50
TCGA-VN-A88M-01A-11D-A34U-08	12
TCGA-4L-AA1F-01A-11D-A41K-08	21
TCGA-EJ-5532-01A-01D-1576-08	28
TCGA-HC-7737-01A-11D-2114-08	9
TCGA-EJ-5501-01A-01D-1576-08	20
TCGA-ZG-A9MC-01A-31D-A41K-08	12
TCGA-V1-A9OQ-01A-11D-A41K-08	36
TCGA-J4-A67K-01A-21D-A30E-08	26
TCGA-G9-6364-01A-21D-1786-08	18
TCGA-CH-5765-01A-11D-1576-08	37
TCGA-YL-A8S8-01A-11D-A377-08	43
TCGA-HC-A76X-01A-11D-A33T-08	25
TCGA-G9-6332-01A-11D-1786-08	27
TCGA-HC-7212-01A-11D-2114-08	16
TCGA-G9-6361-01A-21D-1961-08	33
TCGA-VN-A88K-01A-11D-A34U-08	28
TCGA-HC-7231-01A-11D-2114-08	31
TCGA-G9-A9S4-01A-11D-A41K-08	40
TCGA-HC-8266-01A-11D-2260-08	19
TCGA-YL-A8HO-01A-11D-A364-08	24
TCGA-KK-A7B3-01A-11D-A33T-08	41
TCGA-CH-5739-01A-11D-1576-08	35
TCGA-EJ-A7NH-01A-12D-A33T-08	16
TCGA-KK-A8IG-01A-11D-A364-08	25
TCGA-ZG-A8QZ-01A-11D-A377-08	11
TCGA-CH-5792-01A-11D-1576-08	32
TCGA-M7-A722-01A-12D-A364-08	35
TCGA-ZG-A9LZ-01A-11D-A41K-08	28
TCGA-YL-A8SF-01A-11D-A377-08	21
TCGA-V1-A9ZK-01A-11D-A41K-08	20
TCGA-EJ-A46B-01A-31D-A257-08	2
TCGA-YL-A8S9-01A-11D-A377-08	35
TCGA-EJ-5515-01A-01D-1576-08	3
TCGA-EJ-7791-01A-11D-2114-08	6
TCGA-EJ-7314-01A-31D-2114-08	28
TCGA-V1-A8X3-01A-11D-A377-08	23
TCGA-ZG-A9ND-01A-11D-A41K-08	31
TCGA-KK-A7AV-01A-11D-A32B-08	14
TCGA-EJ-A7NF-01A-11D-A33T-08	20
TCGA-J4-A6G3-01A-11D-A30X-08	9
TCGA-XQ-A8TA-01A-11D-A364-08	114
TCGA-2A-A8VO-01A-11D-A377-08	31
TCGA-CH-5738-01A-11D-1576-08	10
TCGA-YL-A8SQ-01B-11D-A377-08	34
TCGA-EJ-5507-01A-01D-1576-08	32
TCGA-HC-A48F-01A-11D-A257-08	30
TCGA-KK-A7AQ-01A-11D-A33T-08	25
TCGA-VN-A943-01A-11D-A41K-08	22
TCGA-EJ-7115-01A-11D-2114-08	46
TCGA-J9-A52C-01A-11D-A26M-08	616
TCGA-V1-A8WN-01A-11D-A377-08	15
TCGA-EJ-AB20-01A-12D-A41K-08	9
TCGA-CH-5754-01A-11D-1576-08	98
TCGA-G9-6353-01A-11D-1961-08	1
TCGA-EJ-7328-01A-31D-2114-08	30
TCGA-CH-5741-01A-11D-1576-08	20
TCGA-KC-A4BV-01A-31D-A26M-08	34
TCGA-CH-5737-01A-11D-1576-08	50
TCGA-V1-A9OH-01A-11D-A41K-08	44
TCGA-HC-7230-01A-11D-2114-08	22
TCGA-G9-7509-01A-11D-A41K-08	13
TCGA-HC-8259-01A-11D-2260-08	16
TCGA-KK-A59V-01A-11D-A29Q-08	952
TCGA-EJ-A46F-01A-31D-A257-08	38
TCGA-HC-A76W-01A-11D-A33T-08	34
TCGA-XK-AAJP-01A-11D-A41K-08	36
TCGA-KK-A6E8-01A-11D-A31L-08	36
TCGA-EJ-7317-01A-31D-2114-08	30
TCGA-V1-A9Z7-01A-11D-A41K-08	29
TCGA-ZG-A9NI-01A-11D-A41K-08	84
TCGA-EJ-7218-01B-11D-A32B-08	16
TCGA-ZG-A9KY-01A-11D-A41K-08	71
TCGA-V1-A9Z9-01A-21D-A41K-08	33
TCGA-YL-A8SJ-01B-11D-A377-08	27
TCGA-G9-6379-01A-11D-A31L-08	23
TCGA-HC-7080-01A-11D-1961-08	35
TCGA-CH-5753-01A-11D-1576-08	41
TCGA-HC-7747-01A-11D-2114-08	15
TCGA-VP-A87K-01A-11D-A34U-08	28
TCGA-ZG-A9L4-01A-11D-A41K-08	14
TCGA-YL-A8SL-01B-21D-A377-08	48
TCGA-XJ-A9DX-01A-11D-A377-08	69
TCGA-KK-A7AZ-01A-12D-A32B-08	29
TCGA-G9-6343-01A-21D-1961-08	15
TCGA-EJ-5518-01A-01D-1576-08	40
TCGA-KC-A7FE-01A-12D-A33T-08	2
TCGA-M7-A71Y-01A-22D-A32B-08	7
TCGA-J4-A67N-01A-11D-A30E-08	21
TCGA-VP-A87B-01A-11D-A34U-08	32
TCGA-QU-A6IN-01A-11D-A31L-08	26
TCGA-EJ-A65G-01A-21D-A29Q-08	18
TCGA-EJ-5519-01A-01D-1576-08	76
TCGA-HC-7750-01A-11D-2114-08	12
TCGA-EJ-5530-01A-01D-1576-08	22
TCGA-HC-7209-01A-11D-2114-08	25
TCGA-CH-5766-01A-11D-1576-08	27
TCGA-EJ-A7NN-01A-11D-A33T-08	38
TCGA-2A-A8VX-01A-11D-A377-08	32
TCGA-HC-A4ZV-01A-11D-A26M-08	131
TCGA-ZG-A9LY-01A-11D-A41K-08	34
TCGA-EJ-7312-01B-21D-A32B-08	27
TCGA-CH-5762-01A-11D-1576-08	48
TCGA-CH-5768-01A-11D-1576-08	38
TCGA-HC-7749-01A-11D-2114-08	42
TCGA-KK-A6E3-01A-21D-A30E-08	11
TCGA-CH-5752-01A-11D-1576-08	34
TCGA-EJ-7327-01A-11D-2114-08	24
TCGA-VN-A88I-01A-11D-A34U-08	5
TCGA-G9-6351-01A-21D-1961-08	18
TCGA-YJ-A8SW-01A-11D-A377-08	64
TCGA-G9-6342-01A-11D-1961-08	21
TCGA-V1-A9OX-01A-11D-A41K-08	20
TCGA-G9-6339-01A-12D-A30X-08	48
TCGA-YL-A8SH-01B-11D-A377-08	29
TCGA-V1-A8WW-01A-11D-A377-08	34
TCGA-M7-A723-01A-12D-A32B-08	1
TCGA-HC-8256-01A-11D-2260-08	27
TCGA-KK-A7AW-01A-11D-A32B-08	30
TCGA-G9-7525-01A-31D-2260-08	30
TCGA-G9-A9S7-01A-11D-A41K-08	22
TCGA-YL-A8SP-01B-11D-A377-08	27
TCGA-2A-A8W3-01A-11D-A377-08	43
TCGA-EJ-7315-01A-31D-2114-08	24
TCGA-CH-5743-01A-21D-1576-08	1
TCGA-VP-A87C-01A-11D-A34U-08	22
TCGA-X4-A8KQ-01A-12D-A364-08	47
TCGA-EJ-7783-01A-11D-2114-08	28
TCGA-Y6-A9XI-01A-11D-A41K-08	45
TCGA-ZG-A9LB-01A-11D-A41K-08	51
TCGA-KK-A6E5-01A-11D-A30X-08	13
TCGA-J4-A67R-01A-21D-A30E-08	5
TCGA-J9-A8CN-01A-11D-A34U-08	18
TCGA-EJ-5517-01A-01D-1576-08	25
TCGA-M7-A71Z-01A-12D-A32B-08	26
TCGA-CH-5791-01A-11D-1576-08	37
TCGA-YL-A9WH-01A-11D-A377-08	60
TCGA-G9-6348-01A-11D-1786-08	37
TCGA-EJ-A8FN-01A-11D-A34U-08	35
TCGA-KK-A8IF-01A-11D-A364-08	27
TCGA-J4-A83I-01A-11D-A364-08	28
TCGA-KK-A8IB-01A-11D-A364-08	38
TCGA-J9-A52D-01A-11D-A29Q-08	43
TCGA-G9-6338-01A-12D-1961-08	28
TCGA-WW-A8ZI-01A-11D-A377-08	32
TCGA-G9-6373-01A-11D-1786-08	29
TCGA-HC-A632-01A-11D-A29Q-08	37
TCGA-HC-7745-01A-11D-2114-08	24
TCGA-HC-8264-01B-11D-2395-08	37
TCGA-EJ-8472-01A-11D-2395-08	55
TCGA-J4-8198-01A-11D-2260-08	31
TCGA-G9-6354-01A-11D-A30X-08	19
TCGA-EJ-7321-01A-31D-2260-08	20
TCGA-VN-A88P-01A-11D-A34U-08	46
TCGA-EJ-A46G-01A-31D-A26M-08	58
TCGA-HC-7817-01B-11D-A29Q-08	16
TCGA-EJ-7789-01A-11D-2114-08	30
TCGA-V1-A8MF-01A-11D-A364-08	33
TCGA-J9-A52B-01A-11D-A26M-08	35
TCGA-V1-A8MU-01A-11D-A377-08	32
TCGA-YL-A8HJ-01A-11D-A364-08	29
TCGA-2A-AAYU-01A-11D-A41K-08	28
TCGA-KC-A7F5-01A-11D-A33T-08	36
TCGA-EJ-7797-01A-11D-2260-08	16
TCGA-YL-A8HM-01A-11D-A364-08	42
TCGA-2A-A8VV-01A-11D-A377-08	13
TCGA-HC-A6AL-01A-11D-A30E-08	53
TCGA-FC-A8O0-01A-41D-A377-08	13
TCGA-EJ-A65D-01A-11D-A30E-08	37
TCGA-CH-5761-01A-11D-1576-08	54
TCGA-XK-AAJA-01A-11D-A41K-08	42
TCGA-G9-6366-01A-11D-2114-08	25
TCGA-VN-A88N-01A-11D-A364-08	17
TCGA-VP-A875-01A-31D-A34U-08	37
TCGA-KK-A7AP-01A-12D-A33T-08	33
TCGA-J4-A67O-01A-11D-A30E-08	15
TCGA-KK-A7B4-01A-11D-A32B-08	35
TCGA-EJ-7788-01A-11D-2114-08	36
TCGA-EJ-A7NG-01A-31D-A33T-08	1
TCGA-HC-A6HX-01A-11D-A31L-08	15
TCGA-KK-A6DY-01A-12D-A30X-08	25
TCGA-J4-A83N-01A-11D-A34U-08	15
TCGA-J4-A83K-01A-11D-A34U-08	21
TCGA-G9-6498-01A-12D-A30X-08	25
TCGA-EJ-AB27-01A-11D-A41K-08	8
TCGA-XK-AAJT-01A-11D-A41K-08	26
TCGA-EJ-5504-01A-01D-1576-08	40
TCGA-G9-7521-01A-11D-2260-08	31
TCGA-ZG-A9LS-01A-12D-A41K-08	30
TCGA-FC-7961-01A-11D-A29Q-08	45
TCGA-X4-A8KS-01A-12D-A364-08	10
TCGA-J9-A8CL-01A-11D-A34U-08	54
TCGA-2A-A8VT-01A-11D-A377-08	33
TCGA-VP-A87D-01A-11D-A34U-08	46
TCGA-J9-A8CM-01A-11D-A34U-08	79
TCGA-ZG-A9L1-01A-11D-A41K-08	32
TCGA-EJ-5499-01A-01D-1576-08	36
TCGA-KK-A7AY-01A-11D-A33T-08	46
TCGA-V1-A9O7-01A-21D-A41K-08	18
TCGA-G9-6363-01A-21D-1786-08	33
TCGA-HC-8261-01A-11D-2260-08	3
TCGA-HC-A9TH-01A-11D-A41K-08	50
TCGA-TP-A8TV-01A-11D-A41K-08	40
TCGA-V1-A8WL-01A-11D-A377-08	33
TCGA-QU-A6IP-01A-11D-A31L-08	18
TCGA-EJ-5521-01A-01D-1576-08	33
TCGA-KK-A6E6-01A-11D-A30X-08	37
TCGA-J9-A52E-01A-11D-A26M-08	31
TCGA-CH-5750-01A-11D-1576-08	40
TCGA-KK-A8I4-01A-11D-A364-08	19
TCGA-KK-A6E1-01A-11D-A30X-08	26
TCGA-HC-8262-01A-11D-2260-08	33
TCGA-KK-A8ID-01A-11D-A364-08	65
TCGA-HC-8257-01A-11D-2260-08	44
TCGA-KK-A6E4-01A-11D-A30E-08	40
TCGA-EJ-A65M-01A-11D-A29Q-08	30
TCGA-HC-A6AS-01A-11D-A30E-08	15
TCGA-EJ-A6RA-01A-11D-A33T-08	2
TCGA-EJ-7793-01A-31D-2260-08	5
TCGA-XK-AAK1-01A-11D-A41K-08	46
TCGA-YL-A9WL-01A-11D-A41K-08	23
TCGA-HC-7077-01A-11D-1961-08	54
TCGA-EJ-5498-01A-01D-1576-08	38
TCGA-VP-A878-01A-31D-A34U-08	34
TCGA-G9-6496-01A-11D-1786-08	41
TCGA-EJ-7330-01A-11D-2114-08	41
TCGA-QU-A6IO-01A-11D-A31L-08	32
TCGA-J4-AAU2-01A-11D-A41K-08	20
TCGA-HC-7820-01A-11D-2114-08	25
TCGA-EJ-7125-01A-11D-1961-08	27
TCGA-EJ-7786-01A-11D-2114-08	14
TCGA-V1-A8MG-01A-11D-A364-08	16
TCGA-J4-A67M-01A-11D-A30E-08	32
