# Supplementary material for: Mutator-Derived lncRNA Landscape: A Novel Insight Into the Genomic Instability of Prostate Cancer
Source: Front Oncol. 2022 Jul 4;12:876531. doi: 10.3389/fonc.2022.876531 (PMC9291324; doi:10.3389/fonc.2022.876531)
Supplement: Supplementary Data Sheet 2 — LncRNAs-mRNAs network. [file DataSheet_2.xlsx]

## Sheet: net.network
lncRNA	mRNA	cor	pvalue
SCHLAP1	ANKRD34B	0.661179	9.02868e-63
SCHLAP1	CADPS	0.63465	1.74887e-56
SCHLAP1	B3GNT6	0.536768	7.70929e-38
SCHLAP1	STRBP	0.528257	1.70584e-36
SCHLAP1	KHDRBS3	0.528113	1.79596e-36
SCHLAP1	ATP11A	0.521567	1.83043e-35
SCHLAP1	ACER3	0.516017	1.26038e-34
SCHLAP1	CTTNBP2NL	0.515203	1.66767e-34
SCHLAP1	KIF21A	0.510429	8.48237e-34
SCHLAP1	PEX10	0.506344	3.3445e-33
AC080013.1	ZNF460	0.851283	1.68614e-138
AC080013.1	SCUBE3	0.850353	6.81646e-138
AC080013.1	TSSK4	0.844474	3.75836e-134
AC080013.1	NFIA	0.814563	2.90792e-117
AC080013.1	AGO3	0.811466	1.08615e-115
AC080013.1	FAT4	0.809906	6.56447e-115
AC080013.1	ZEB2	0.804153	4.32856e-112
AC080013.1	ZNF154	0.803909	5.67607e-112
AC080013.1	TNRC6B	0.802515	2.6422e-111
AC080013.1	NDE1	0.795622	4.45635e-108
AC009902.2	CHMP4C	0.517939	6.48683e-35
AC009902.2	FABP5	0.507697	2.12755e-33
AC009902.2	IMPA1	0.49971	2.98431e-32
AC009902.2	E2F5	0.446817	2.2571e-25
AC009902.2	SLC10A5	0.443763	5.19129e-25
AC009902.2	IQANK1	0.440236	1.34403e-24
AC009902.2	RIPK2	0.439177	1.78457e-24
AC009902.2	RRS1	0.424544	8.11181e-23
AC009902.2	DSCC1	0.424484	8.23641e-23
AC009902.2	ZFAND1	0.419945	2.59156e-22
AC091151.1	SLC14A1	0.603604	7.26463e-50
AC091151.1	FAT2	0.58577	2.2145e-46
AC091151.1	MEIS2	0.568538	3.25744e-43
AC091151.1	GABRE	0.564624	1.60943e-42
AC091151.1	LURAP1	0.557079	3.29759e-41
AC091151.1	TRO	0.550187	4.86729e-40
AC091151.1	NYNRIN	0.54574	2.67416e-39
AC091151.1	MCC	0.542828	8.05212e-39
AC091151.1	DUOX1	0.535894	1.0641e-37
AC091151.1	CPA6	0.529932	9.33753e-37
LINC01358	SEMA3F	0.616172	1.86542e-52
LINC01358	HSD17B6	0.532457	3.74213e-37
LINC01358	RNF43	0.52365	8.7932e-36
LINC01358	FAM222A	0.521543	1.84626e-35
LINC01358	SCIN	0.512852	3.72754e-34
LINC01358	RNF157	0.511023	6.93884e-34
LINC01358	AUH	0.497746	5.65398e-32
LINC01358	GMDS	0.489161	8.79428e-31
LINC01358	ATP8B4	0.480915	1.14197e-29
LINC01358	MIPEP	0.466612	8.29095e-28
AP003469.2	YWHAZ	0.623059	6.32347e-54
AP003469.2	DNMT3B	0.597719	1.08439e-48
AP003469.2	ZNF706	0.580111	2.54956e-45
AP003469.2	ARHGAP39	0.571985	7.8373e-44
AP003469.2	OPRK1	0.564156	1.94497e-42
AP003469.2	IQANK1	0.53306	3.00441e-37
AP003469.2	PTDSS1	0.527543	2.20292e-36
AP003469.2	SCRIB	0.527042	2.63525e-36
AP003469.2	OPLAH	0.524641	6.19216e-36
AP003469.2	STAU2	0.522441	1.34652e-35
AC080038.2	LCAT	0.832372	6.44573e-127
AC080038.2	SMARCD3	0.788602	6.45436e-105
AC080038.2	EFEMP2	0.774171	8.79187e-99
AC080038.2	TRO	0.751716	4.3115e-90
AC080038.2	AOPEP	0.732077	3.19396e-83
AC080038.2	GSTM2	0.73037	1.18202e-82
AC080038.2	TCF7L1	0.729855	1.74987e-82
AC080038.2	GAS6	0.728668	4.31293e-82
AC080038.2	KIFC3	0.725898	3.47605e-81
AC080038.2	PRRT1	0.723584	1.94844e-80
AC011445.2	SMIM4	0.688234	7.02004e-70
AC011445.2	PET100	0.687177	1.37651e-69
AC011445.2	LAMTOR2	0.673662	5.88422e-66
AC011445.2	ATP5ME	0.662098	5.3245e-63
AC011445.2	C19orf53	0.657614	6.88005e-62
AC011445.2	NDUFB1	0.657202	8.68576e-62
AC011445.2	TRIR	0.650739	3.19965e-60
AC011445.2	CCER2	0.647783	1.61734e-59
AC011445.2	MICOS13	0.646682	2.94296e-59
AC011445.2	ROMO1	0.646562	3.14184e-59
HCG11	FRMD6	0.762517	3.7583e-94
HCG11	PIK3R1	0.722559	4.1549e-80
HCG11	MR1	0.715372	7.68088e-78
HCG11	MBNL2	0.71314	3.75892e-77
HCG11	ATP2B4	0.711615	1.10296e-76
HCG11	SH3PXD2B	0.711011	1.68619e-76
HCG11	SSPN	0.710089	3.21552e-76
HCG11	MCC	0.703079	4.01495e-74
HCG11	CEP68	0.702577	5.64471e-74
HCG11	ANO6	0.700375	2.48991e-73
AC008610.1	ZGLP1	0.766746	8.43186e-96
AC008610.1	ZNF692	0.766671	9.02262e-96
AC008610.1	CCER2	0.760085	3.21928e-93
AC008610.1	ZNF580	0.747578	1.36427e-88
AC008610.1	P2RY11	0.737024	6.78977e-85
AC008610.1	ANKS3	0.718763	6.67907e-79
AC008610.1	SCNN1D	0.716441	3.57134e-78
AC008610.1	DPH7	0.710122	3.14243e-76
AC008610.1	TRMT1	0.709302	5.5704e-76
AC008610.1	QTRT1	0.708927	7.23081e-76
AC108673.2	H2AC17	0.48735	1.55374e-30
AC108673.2	FAIM	0.460458	4.92836e-27
AC108673.2	RNF7	0.427097	4.22401e-23
AC108673.2	MRPS22	0.425751	5.96174e-23
AC108673.2	CCDC160	0.404901	1.02422e-20
AC108673.2	CEP70	0.398644	4.47764e-20
AC108673.2	MBD4	0.392358	1.91048e-19
AC108673.2	ATP1B3	0.386358	7.41426e-19
AC108673.2	PDCD6	0.385383	9.21782e-19
AC108673.2	SNRPB2	0.385164	9.67697e-19
PCOTH	MIPEP	0.75622	9.27971e-92
PCOTH	C1QTNF9B	0.746191	4.27816e-88
PCOTH	OTX1	0.59854	7.4635e-49
PCOTH	EHHADH	0.581059	1.69848e-45
PCOTH	FAM3B	0.577128	9.06728e-45
PCOTH	NCAPD3	0.567273	5.47282e-43
PCOTH	ZNF18	0.5535	1.34464e-40
PCOTH	NAT1	0.532986	3.08584e-37
PCOTH	AUH	0.519184	4.20919e-35
PCOTH	SCIN	0.516008	1.26423e-34
AC008687.3	NTF4	0.850849	3.23942e-138
AC008687.3	COL7A1	0.83097	4.07594e-126
AC008687.3	GSTM2	0.81306	1.7001e-116
AC008687.3	DMKN	0.736194	1.3038e-84
AC008687.3	DLK2	0.725048	6.55894e-81
AC008687.3	ACSF2	0.717529	1.63177e-78
AC008687.3	HOXD10	0.717384	1.81151e-78
AC008687.3	GABRE	0.713138	3.76589e-77
AC008687.3	RNF207	0.709601	4.51969e-76
AC008687.3	WNT3A	0.704983	1.09778e-74
AC092809.5	LCN12	0.626731	1.00511e-54
AC092809.5	DPH7	0.62164	1.27904e-53
AC092809.5	ZGLP1	0.597453	1.22365e-48
AC092809.5	CYSRT1	0.594419	4.8179e-48
AC092809.5	CCER2	0.59028	3.05269e-47
AC092809.5	MST1	0.566466	7.60811e-43
AC092809.5	BRICD5	0.555842	5.37026e-41
AC092809.5	PABPN1	0.55279	1.7737e-40
AC092809.5	DCST2	0.549379	6.6448e-40
AC092809.5	EXD3	0.549053	7.53312e-40
PGM5-AS1	PGM5	0.841758	1.7838e-132
PGM5-AS1	RND2	0.821328	8.38371e-121
PGM5-AS1	CRIP3	0.800544	2.2776e-110
PGM5-AS1	CSRP1	0.794484	1.4772e-107
PGM5-AS1	CA14	0.782022	4.62389e-102
PGM5-AS1	RBFOX3	0.77398	1.05333e-98
PGM5-AS1	MPP2	0.772659	3.63468e-98
PGM5-AS1	SMTN	0.772091	6.18049e-98
PGM5-AS1	HAPLN2	0.771623	9.55836e-98
PGM5-AS1	CTF1	0.761471	9.49642e-94
MAGI2-AS3	RBMS3	0.928738	5.31096e-212
MAGI2-AS3	PRICKLE2	0.895075	6.1996e-173
MAGI2-AS3	MEIS1	0.874962	1.65704e-155
MAGI2-AS3	DDR2	0.868409	1.79395e-150
MAGI2-AS3	EOGT	0.867907	4.24724e-150
MAGI2-AS3	SLC8A1	0.867658	6.5108e-150
MAGI2-AS3	PGR	0.863593	6.09226e-147
MAGI2-AS3	EYA4	0.862677	2.75887e-146
MAGI2-AS3	TRPC1	0.853475	6.03536e-140
MAGI2-AS3	TNS1	0.852552	2.46862e-139
AC015845.2	AUH	0.572758	5.68201e-44
AC015845.2	MRPS23	0.539059	3.29908e-38
AC015845.2	TGM4	0.523867	8.1452e-36
AC015845.2	SLITRK4	0.509536	1.14698e-33
AC015845.2	PLCL1	0.459478	6.52552e-27
AC015845.2	SLC39A2	0.448973	1.24745e-25
AC015845.2	TMEM220	0.439552	1.61438e-24
AC015845.2	RAPGEF4	0.435592	4.6259e-24
AC015845.2	TIMP4	0.422037	1.53142e-22
AC015845.2	CCDC28A	0.417226	5.10672e-22
AC103760.1	NOX1	0.668459	1.30719e-64
AC103760.1	WWP1	0.618675	5.50578e-53
AC103760.1	NSMCE2	0.564893	1.44293e-42
AC103760.1	CSTF2	0.560058	1.0102e-41
AC103760.1	PPM1J	0.536759	7.73696e-38
AC103760.1	CHRAC1	0.524056	7.61682e-36
AC103760.1	NUDT10	0.515407	1.55448e-34
AC103760.1	DUS4L	0.512465	4.25223e-34
AC103760.1	IMPA1	0.502083	1.37192e-32
AC103760.1	ZNF862	0.501378	1.72922e-32
AC026356.1	BICD1	0.920617	4.95581e-201
AC026356.1	PLCB4	0.591298	1.94354e-47
AC026356.1	KLB	0.57558	1.7424e-44
AC026356.1	PPM1E	0.563275	2.77712e-42
AC026356.1	BEND4	0.526147	3.62645e-36
AC026356.1	BMX	0.522397	1.36793e-35
AC026356.1	NOL4	0.511388	6.13213e-34
AC026356.1	PPP2R2A	0.4962	9.32228e-32
AC026356.1	KCNG3	0.488064	1.24191e-30
AC026356.1	BMPR1B	0.486113	2.28701e-30
AC084864.1	CHTF18	0.539298	3.01888e-38
AC084864.1	PRR36	0.497752	5.64304e-32
AC084864.1	PCGF1	0.493227	2.42079e-31
AC084864.1	PAM16	0.491689	3.95094e-31
AC084864.1	PPP1R14B	0.480977	1.1203e-29
AC084864.1	DAZAP1	0.467973	5.56373e-28
AC084864.1	RGS11	0.463688	1.94292e-27
AC084864.1	CCDC58	0.463243	2.20984e-27
AC084864.1	DNASE1L2	0.461551	3.60136e-27
AC084864.1	ACYP1	0.461151	4.04002e-27
AC027031.2	LCAT	0.707755	1.62994e-75
AC027031.2	EFEMP2	0.69287	3.54082e-71
AC027031.2	S100A16	0.689212	3.75533e-70
AC027031.2	GSTP1	0.683302	1.58447e-68
AC027031.2	EVA1C	0.68038	9.7552e-68
AC027031.2	ACSF2	0.674006	4.78324e-66
AC027031.2	IGFBP4	0.672568	1.13539e-65
AC027031.2	NFATC4	0.670047	5.10738e-65
AC027031.2	SMARCD3	0.668996	9.51988e-65
AC027031.2	B3GNT8	0.666738	3.59642e-64
MEG3	BTBD19	0.855619	2.20431e-141
MEG3	TSSK4	0.840116	1.77606e-131
MEG3	TTLL3	0.821347	8.19182e-121
MEG3	ZNF154	0.802192	3.7694e-111
MEG3	ZEB2	0.786071	8.32042e-104
MEG3	SLC6A16	0.767823	3.16611e-96
MEG3	SCUBE3	0.740921	3.07576e-86
MEG3	TMEM106A	0.740365	4.79914e-86
MEG3	ZNF460	0.729714	1.94931e-82
MEG3	DST	0.727024	1.4936e-81
AC008808.2	TCF21	0.816208	4.12878e-118
AC008808.2	OLFML1	0.809627	9.03881e-115
AC008808.2	LTBP4	0.800438	2.5574e-110
AC008808.2	FBLN1	0.797706	4.85917e-109
AC008808.2	CNRIP1	0.790413	1.01388e-105
AC008808.2	FAIM2	0.777214	4.8903e-100
AC008808.2	PODN	0.772494	4.24434e-98
AC008808.2	SERPINF1	0.758856	9.44016e-93
AC008808.2	MATN2	0.758281	1.55822e-92
AC008808.2	CLMP	0.755075	2.48177e-91
AC007663.3	HEXIM2	0.740419	4.59487e-86
AC007663.3	TCTE3	0.643942	1.29251e-58
AC007663.3	MTHFD2L	0.585771	2.21429e-46
AC007663.3	C6orf226	0.583742	5.34484e-46
AC007663.3	C19orf73	0.519055	4.40317e-35
AC007663.3	TMEM210	0.502059	1.38241e-32
AC007663.3	FGFBP3	0.495429	1.19471e-31
AC007663.3	ARIH2OS	0.478816	2.16889e-29
AC007663.3	ANKRD54	0.471772	1.80865e-28
AC007663.3	CLDND2	0.453573	3.47045e-26
AC021151.1	RGS4	0.455088	2.26716e-26
AC021151.1	NRXN3	0.449878	9.71304e-26
AC021151.1	CBR4	0.427856	3.47507e-23
AC021151.1	SNTB1	0.421602	1.70877e-22
AC021151.1	GRAMD2A	0.418486	3.73204e-22
AC021151.1	DCN	0.406441	7.08895e-21
AC021151.1	PLPPR1	0.380573	2.66971e-18
AC021151.1	CDH2	0.369086	3.15464e-17
AC021151.1	RABIF	0.362593	1.22041e-16
AC021151.1	PWWP3B	0.338453	1.43294e-14
LINC00513	ZNF460	0.908705	6.73835e-187
LINC00513	TNRC6B	0.88866	5.15561e-167
LINC00513	NFIA	0.866013	1.06478e-148
LINC00513	TSSK4	0.852634	2.17856e-139
LINC00513	RORA	0.819699	6.15852e-120
LINC00513	AGO3	0.805229	1.30664e-112
LINC00513	ZBTB20	0.796258	2.27054e-108
LINC00513	HMBOX1	0.795874	3.4124e-108
LINC00513	ZEB2	0.79493	9.24714e-108
LINC00513	NUDT13	0.786644	4.67877e-104
SLC9A3-AS1	ADAMTS13	0.666085	5.27283e-64
SLC9A3-AS1	EME2	0.664405	1.40301e-63
SLC9A3-AS1	LIME1	0.657367	7.91243e-62
SLC9A3-AS1	KMT5C	0.639838	1.15297e-57
SLC9A3-AS1	ARHGAP33	0.634424	1.96662e-56
SLC9A3-AS1	ENGASE	0.632029	6.7729e-56
SLC9A3-AS1	KIFC2	0.627966	5.3838e-55
SLC9A3-AS1	MXD3	0.612893	9.07572e-52
SLC9A3-AS1	AMH	0.606215	2.15104e-50
SLC9A3-AS1	ZNF783	0.604074	5.84036e-50
AL033523.1	RNF152	0.418839	3.41739e-22
AL033523.1	TGFA	0.35238	9.637e-16
AL033523.1	SRGAP3	0.335038	2.72159e-14
AL033523.1	PLAT	0.320202	4.0321e-13
AL033523.1	HEXB	0.31579	8.73767e-13
AL033523.1	BNIPL	0.301678	9.53021e-12
AL033523.1	MALL	0.296508	2.21555e-11
AL033523.1	SCPEP1	0.276872	4.69175e-10
AL033523.1	SALL3	0.276653	4.84805e-10
AL033523.1	AOX1	0.276498	4.9612e-10
AC021683.1	SLC39A2	0.760528	2.18215e-93
AC021683.1	JAKMIP1	0.663301	2.66077e-63
AC021683.1	SOWAHA	0.614699	3.80693e-52
AC021683.1	AOX1	0.614372	4.4567e-52
AC021683.1	ALAD	0.591106	2.11605e-47
AC021683.1	NDRG2	0.588495	6.7145e-47
AC021683.1	GPD1L	0.582721	8.31025e-46
AC021683.1	AFAP1L2	0.580388	2.26439e-45
AC021683.1	SLC16A5	0.56887	2.84237e-43
AC021683.1	CPAMD8	0.555745	5.57869e-41
AC132192.2	HEXIM2	0.791788	2.45667e-106
AC132192.2	TCTE3	0.791589	3.01849e-106
AC132192.2	TIGD1	0.57523	2.01884e-44
AC132192.2	DPH7	0.567223	5.58567e-43
AC132192.2	CCNL2	0.541372	1.39158e-38
AC132192.2	MRPL53	0.536817	7.57089e-38
AC132192.2	MZF1	0.533329	2.72362e-37
AC132192.2	DAZAP1	0.530489	7.63814e-37
AC132192.2	NPEPL1	0.530125	8.71085e-37
AC132192.2	PPOX	0.528708	1.45082e-36
AC002511.2	FFAR2	0.634056	2.37908e-56
AC002511.2	RAP1GAP	0.597562	1.16471e-48
AC002511.2	COX16	0.456085	1.71167e-26
AC002511.2	PDE9A	0.435368	4.90719e-24
AC002511.2	AFMID	0.424531	8.13777e-23
AC002511.2	KCNG3	0.418282	3.92753e-22
AC002511.2	OGDHL	0.417781	4.44925e-22
AC002511.2	AGMAT	0.415691	7.46931e-22
AC002511.2	WNK2	0.412227	1.74918e-21
AC002511.2	BCAM	0.393981	1.31748e-19
AC080129.2	DPH7	0.615125	3.09854e-52
AC080129.2	CCNL2	0.583907	4.97752e-46
AC080129.2	MZF1	0.561904	4.82399e-42
AC080129.2	NEIL1	0.561307	6.12885e-42
AC080129.2	SRCIN1	0.548205	1.04324e-39
AC080129.2	LUC7L	0.539881	2.42988e-38
AC080129.2	NPEPL1	0.539265	3.05675e-38
AC080129.2	KIAA0895L	0.537288	6.36377e-38
AC080129.2	KMT5C	0.533579	2.48556e-37
AC080129.2	ARVCF	0.53137	5.55194e-37
AL161729.4	AMH	0.72821	6.10443e-82
AL161729.4	LIME1	0.727652	9.30196e-82
AL161729.4	ODAM	0.719537	3.80664e-79
AL161729.4	ADM5	0.698984	6.31158e-73
AL161729.4	REXO4	0.682845	2.10812e-68
AL161729.4	ENGASE	0.67754	5.59344e-67
AL161729.4	IQGAP3	0.66811	1.6058e-64
AL161729.4	ARHGAP33	0.658771	3.57138e-62
AL161729.4	SURF6	0.65502	2.96409e-61
AL161729.4	AGAP6	0.648906	8.75757e-60
AC069228.1	PPFIA2	0.537503	5.87588e-38
AC069228.1	NVL	0.501864	1.4742e-32
AC069228.1	DEGS1	0.470616	2.54952e-28
AC069228.1	PLPPR2	0.398013	5.18733e-20
AC069228.1	RALGPS1	0.38166	2.10251e-18
AC069228.1	GALNT16	0.375883	7.40521e-18
AC069228.1	CTNNAL1	0.366614	5.29962e-17
AC069228.1	DOLPP1	0.366154	5.83354e-17
AC069228.1	REXO2	0.3595	2.2998e-16
AC069228.1	SAMD5	0.355635	5.02862e-16
LINC00886	ENTPD3	0.417274	5.04606e-22
LINC00886	SSBP2	0.396182	7.93187e-20
LINC00886	ZNF415	0.389941	3.30938e-19
LINC00886	SPATA6	0.387468	5.78123e-19
LINC00886	C20orf194	0.385485	9.01035e-19
LINC00886	ZNF662	0.381355	2.24847e-18
LINC00886	TNIK	0.369768	2.73234e-17
LINC00886	CPQ	0.36751	4.39373e-17
LINC00886	SAMD12	0.36452	8.19526e-17
LINC00886	CEP162	0.361168	1.63552e-16
LINC01977	KHDC4	0.56876	2.97378e-43
LINC01977	EME2	0.546125	2.31035e-39
LINC01977	LCN12	0.523372	9.70111e-36
LINC01977	YJEFN3	0.516583	1.03681e-34
LINC01977	PIGL	0.516098	1.22571e-34
LINC01977	TIGD1	0.51558	1.46486e-34
LINC01977	PCSK4	0.51378	2.71543e-34
LINC01977	MST1	0.509795	1.05092e-33
LINC01977	LTO1	0.509782	1.05561e-33
LINC01977	ZNF862	0.508459	1.64803e-33
SERPINB9P1	ARHGEF6	0.664544	1.29425e-63
SERPINB9P1	SERPINB9	0.663185	2.84397e-63
SERPINB9P1	PLCL2	0.661062	9.65464e-63
SERPINB9P1	ADAM19	0.65283	1.00615e-60
SERPINB9P1	WIPF1	0.645405	5.8768e-59
SERPINB9P1	LCP2	0.631711	7.97265e-56
SERPINB9P1	GNG2	0.621364	1.46627e-53
SERPINB9P1	GPR183	0.621228	1.56771e-53
SERPINB9P1	CCR4	0.612836	9.32798e-52
SERPINB9P1	DOCK2	0.612313	1.19859e-51
LINC00844	CCK	0.644241	1.10109e-58
LINC00844	SLC22A17	0.617954	7.83312e-53
LINC00844	NBL1	0.601492	1.92922e-49
LINC00844	NDRG2	0.572067	7.57657e-44
LINC00844	TMEM14C	0.557868	2.41365e-41
LINC00844	TCEAL2	0.551585	2.83319e-40
LINC00844	SLC2A5	0.541907	1.13826e-38
LINC00844	JAKMIP1	0.534494	1.77875e-37
LINC00844	AZGP1	0.534236	1.95528e-37
LINC00844	TSC22D3	0.529799	9.7967e-37
HECW2-AS1	SH3RF2	0.512907	3.65806e-34
HECW2-AS1	C2	0.5055	4.43097e-33
HECW2-AS1	DPP4	0.485545	2.73023e-30
HECW2-AS1	HERPUD1	0.473646	1.03377e-28
HECW2-AS1	SLC22A3	0.450454	8.28079e-26
HECW2-AS1	RAPGEF4	0.450271	8.71297e-26
HECW2-AS1	APOF	0.434743	5.78561e-24
HECW2-AS1	GNG4	0.433814	7.3864e-24
HECW2-AS1	CCDC149	0.432837	9.54227e-24
HECW2-AS1	ANXA3	0.43225	1.11234e-23
AC003102.1	DCST2	0.617943	7.87725e-53
AC003102.1	CCDC84	0.601827	1.65312e-49
AC003102.1	MC1R	0.592159	1.32496e-47
AC003102.1	PIGL	0.5898	3.77501e-47
AC003102.1	EME2	0.585891	2.10061e-46
AC003102.1	BRICD5	0.580898	1.82016e-45
AC003102.1	ASIC3	0.580794	1.90278e-45
AC003102.1	RBM6	0.580544	2.11834e-45
AC003102.1	FAM229A	0.562239	4.2163e-42
AC003102.1	PABPN1	0.558333	2.00678e-41
AC090617.5	BTBD19	0.775667	2.13719e-99
AC090617.5	TSSK4	0.772193	5.61731e-98
AC090617.5	ZNF460	0.761154	1.25628e-93
AC090617.5	NFIA	0.745746	6.16349e-88
AC090617.5	ZNF154	0.73386	8.0489e-84
AC090617.5	TTLL3	0.727621	9.52088e-82
AC090617.5	SLC6A16	0.727373	1.1479e-81
AC090617.5	ZEB2	0.72662	2.02289e-81
AC090617.5	SCUBE3	0.724864	7.52557e-81
AC090617.5	TNRC6B	0.706938	2.86656e-75
AC004233.2	MAPRE3	0.489335	8.32421e-31
AC004233.2	OGDHL	0.47783	2.92719e-29
AC004233.2	B4GALNT4	0.476714	4.10572e-29
AC004233.2	ZNF467	0.46791	5.66724e-28
AC004233.2	SAMD1	0.465403	1.18042e-27
AC004233.2	DALRD3	0.441658	9.17267e-25
AC004233.2	SCAMP5	0.426488	4.9372e-23
AC004233.2	UCKL1	0.420332	2.3517e-22
AC004233.2	SIRT2	0.418874	3.38787e-22
AC004233.2	RNF208	0.415173	8.48981e-22
GPC5-AS1	ZIC2	0.500347	2.42429e-32
GPC5-AS1	AKR7A3	0.428354	3.05715e-23
GPC5-AS1	RASSF3	0.418318	3.89197e-22
GPC5-AS1	SLC41A1	0.411263	2.2127e-21
GPC5-AS1	MPC2	0.351941	1.05147e-15
GPC5-AS1	CAMKK2	0.334925	2.77975e-14
GPC5-AS1	RAB26	0.326937	1.20784e-13
GPC5-AS1	DENND1A	0.326639	1.27481e-13
GPC5-AS1	XPO6	0.325874	1.4638e-13
GPC5-AS1	NUP93	0.325248	1.63873e-13
AC022101.1	SNCAIP	0.717431	1.75103e-78
AC022101.1	ALPK1	0.662404	4.46603e-63
AC022101.1	HOXD10	0.660235	1.5503e-62
AC022101.1	CYP2S1	0.653756	6.00766e-61
AC022101.1	EVC2	0.643952	1.28557e-58
AC022101.1	ACSF2	0.643542	1.60232e-58
AC022101.1	CD40	0.632676	4.85355e-56
AC022101.1	GABRE	0.627956	5.41202e-55
AC022101.1	NTF4	0.623674	4.65636e-54
AC022101.1	CYP24A1	0.616993	1.25188e-52
DPP4-DT	DPP4	0.724516	9.74751e-81
DPP4-DT	AUH	0.531461	5.37119e-37
DPP4-DT	ADPGK	0.512797	3.7983e-34
DPP4-DT	PLA2G4F	0.507407	2.34502e-33
DPP4-DT	BCAS1	0.493013	2.59151e-31
DPP4-DT	TMEM220	0.490235	6.26538e-31
DPP4-DT	LIPH	0.483684	4.86481e-30
DPP4-DT	SIDT1	0.481532	9.44959e-30
DPP4-DT	CCDC28A	0.473191	1.18454e-28
DPP4-DT	STXBP6	0.461497	3.6572e-27
AC099518.6	INKA1	0.742978	5.86791e-87
AC099518.6	IFI27L2	0.714775	1.17625e-77
AC099518.6	ANKRD35	0.692836	3.62014e-71
AC099518.6	GSTP1	0.689385	3.36154e-70
AC099518.6	LCAT	0.670924	3.03325e-65
AC099518.6	RAB34	0.664571	1.27413e-63
AC099518.6	ANKRD65	0.661514	7.44957e-63
AC099518.6	S100A6	0.658638	3.85182e-62
AC099518.6	C16orf74	0.654628	3.69085e-61
AC099518.6	RARRES2	0.649141	7.70034e-60
AL445222.2	SLC25A27	0.577168	8.91528e-45
AL445222.2	PIGL	0.563542	2.49364e-42
AL445222.2	ZNF117	0.543339	6.64071e-39
AL445222.2	CCDC84	0.540405	1.99772e-38
AL445222.2	RNF224	0.517932	6.50387e-35
AL445222.2	CYSRT1	0.513318	3.1794e-34
AL445222.2	RAD9A	0.505412	4.56164e-33
AL445222.2	MSANTD2	0.500063	2.66011e-32
AL445222.2	FSCN2	0.496084	9.67639e-32
AL445222.2	CEP95	0.494495	1.61318e-31
AL513327.2	ZBTB20	0.938143	1.84796e-226
AL513327.2	H4C4	0.904036	7.01237e-182
AL513327.2	MTRNR2L8	0.828498	1.00828e-124
AL513327.2	H2AC20	0.796487	1.78114e-108
AL513327.2	ZC3H6	0.774623	5.74335e-99
AL513327.2	UBN2	0.771363	1.21695e-97
AL513327.2	UBAP1L	0.758582	1.19852e-92
AL513327.2	ZBED6	0.756974	4.84391e-92
AL513327.2	RCHY1	0.725205	5.83478e-81
AL513327.2	ZNF782	0.722141	5.65743e-80
AL132822.1	SCGN	0.268703	1.55916e-09
AL132822.1	MGLL	0.248792	2.46893e-08
AL132822.1	ARHGEF4	0.243207	5.14158e-08
AL132822.1	ADRA2C	0.238578	9.31817e-08
AL132822.1	TPM1	0.238008	1.00167e-07
AL132822.1	CRIP3	0.232262	2.05656e-07
AL132822.1	SMOC1	0.220111	8.86248e-07
AL132822.1	CA8	0.216752	1.30827e-06
AL132822.1	CSRP1	0.216274	1.38214e-06
AL132822.1	SMTN	0.215035	1.59281e-06
NDST1-AS1	CCER2	0.461607	3.54388e-27
NDST1-AS1	HAUS7	0.453535	3.50799e-26
NDST1-AS1	ZNF580	0.417341	4.96369e-22
NDST1-AS1	CLDND2	0.405188	9.56562e-21
NDST1-AS1	AC233723.1	0.393343	1.52509e-19
NDST1-AS1	SPZ1	0.39095	2.63255e-19
NDST1-AS1	FDX2	0.383018	1.55825e-18
NDST1-AS1	ZNF358	0.382338	1.81097e-18
NDST1-AS1	MYL5	0.382188	1.87188e-18
NDST1-AS1	DDX56	0.376295	6.77448e-18
AC023983.2	UQCRHL	0.314098	1.17157e-12
AC023983.2	TRPT1	0.303156	7.46548e-12
AC023983.2	ZSCAN16	0.302558	8.24215e-12
AC023983.2	SFXN4	0.302073	8.93051e-12
AC023983.2	RPS27AP5	0.301354	1.00536e-11
AC023983.2	RSAD1	0.293235	3.7469e-11
AC023983.2	CCER2	0.2896	6.66313e-11
AC023983.2	USE1	0.288838	7.51061e-11
AC023983.2	COMMD3	0.288268	8.21112e-11
AC023983.2	RGS10	0.287027	9.96564e-11
AC147651.1	PDGFA	0.515463	1.52513e-34
AC147651.1	SRCIN1	0.498234	4.82652e-32
AC147651.1	USF2	0.494675	1.52274e-31
AC147651.1	ZNF316	0.486582	1.97528e-30
AC147651.1	AL365205.1	0.477634	3.1068e-29
AC147651.1	TMEM184A	0.460375	5.04789e-27
AC147651.1	MPLKIP	0.455903	1.80186e-26
AC147651.1	FRS3	0.452813	4.29313e-26
AC147651.1	KCTD15	0.449539	1.06681e-25
AC147651.1	AJM1	0.448329	1.49014e-25
LINC01607	RPL30	0.515723	1.39429e-34
LINC01607	TIGD5	0.512761	3.8449e-34
LINC01607	PPP1R35	0.51187	5.20569e-34
LINC01607	RBIS	0.510435	8.46545e-34
LINC01607	SHARPIN	0.508197	1.79945e-33
LINC01607	HSF1	0.504911	5.38818e-33
LINC01607	FBXL6	0.502135	1.34831e-32
LINC01607	BOLA1	0.497059	7.06151e-32
LINC01607	DGAT1	0.490803	5.23435e-31
LINC01607	RPL8	0.483354	5.38768e-30
AC005180.2	MYLK	0.881058	1.87918e-160
AC005180.2	MYH11	0.874732	2.515e-155
AC005180.2	SYNM	0.849056	4.70907e-137
AC005180.2	TPM1	0.845599	7.43543e-135
AC005180.2	FLNA	0.845366	1.04136e-134
AC005180.2	PGM5	0.841659	2.05012e-132
AC005180.2	HSPB8	0.840695	7.91813e-132
AC005180.2	LMOD1	0.834063	6.82364e-128
AC005180.2	TMEM35A	0.83371	1.0919e-127
AC005180.2	KCNMB1	0.832751	3.90582e-127
FENDRR	MRVI1	0.896922	1.03742e-174
FENDRR	BHMT2	0.892127	3.62258e-170
FENDRR	ADCY5	0.886679	2.93174e-165
FENDRR	PRICKLE2	0.875998	2.49575e-156
FENDRR	VSTM4	0.869745	1.77607e-151
FENDRR	CDC42EP3	0.869327	3.67402e-151
FENDRR	RBPMS	0.866051	1e-148
FENDRR	JAZF1	0.855525	2.54938e-141
FENDRR	PTGIS	0.8552	4.22843e-141
FENDRR	MYOCD	0.854469	1.30938e-140
HPN-AS1	MZF1	0.577753	6.95687e-45
HPN-AS1	HPN	0.554589	8.78395e-41
HPN-AS1	SLC16A8	0.550441	4.41157e-40
HPN-AS1	KHDC4	0.549771	5.71497e-40
HPN-AS1	NEIL1	0.548904	7.97845e-40
HPN-AS1	ULK3	0.543891	5.39205e-39
HPN-AS1	GRAMD1A	0.540597	1.85951e-38
HPN-AS1	SLC25A45	0.538926	3.46685e-38
HPN-AS1	AP1G2	0.533755	2.33102e-37
HPN-AS1	METTL3	0.533004	3.06644e-37
AC009478.1	ANKRD34B	0.630754	1.30224e-55
AC009478.1	CADPS	0.597412	1.24665e-48
AC009478.1	STRBP	0.575333	1.93328e-44
AC009478.1	RALGPS1	0.565362	1.19268e-42
AC009478.1	WDR45B	0.537177	6.63033e-38
AC009478.1	CDON	0.536419	8.76993e-38
AC009478.1	APLN	0.533216	2.83746e-37
AC009478.1	ABHD17B	0.525743	4.18797e-36
AC009478.1	BROX	0.517264	8.19443e-35
AC009478.1	NIPSNAP3B	0.517106	8.65486e-35
AP001207.3	ZNF706	0.573198	4.72951e-44
AP001207.3	C8orf76	0.556037	4.97378e-41
AP001207.3	POLR2K	0.551161	3.33917e-40
AP001207.3	DECR1	0.535957	1.03965e-37
AP001207.3	NSMCE2	0.532807	3.29392e-37
AP001207.3	COPS5	0.518896	4.65255e-35
AP001207.3	ELOC	0.511936	5.091e-34
AP001207.3	TCTEX1D2	0.4885	1.08269e-30
AP001207.3	COX6C	0.479923	1.54704e-29
AP001207.3	ENY2	0.476671	4.15916e-29
MIR100HG	RBPMS	0.876233	1.62197e-156
MIR100HG	PRICKLE2	0.871462	8.75595e-153
MIR100HG	MEIS1	0.870638	3.7349e-152
MIR100HG	MRVI1	0.856789	3.53987e-142
MIR100HG	MSRB3	0.85287	1.52102e-139
MIR100HG	RBMS3	0.851591	1.06045e-138
MIR100HG	BHMT2	0.848075	2.00358e-136
MIR100HG	PPP1R12B	0.845529	8.22988e-135
MIR100HG	FERMT2	0.839671	3.2959e-131
MIR100HG	DPYSL2	0.839393	4.84598e-131
AC098649.1	SLC39A2	0.533598	2.46905e-37
AC098649.1	SOWAHA	0.480423	1.32768e-29
AC098649.1	TTBK2	0.472899	1.29244e-28
AC098649.1	NDE1	0.472836	1.317e-28
AC098649.1	AFAP1L2	0.465443	1.16643e-27
AC098649.1	DOCK5	0.460316	5.13314e-27
AC098649.1	FAT4	0.456094	1.70687e-26
AC098649.1	ENTPD3	0.454059	3.02827e-26
AC098649.1	AGO3	0.449965	9.48204e-26
AC098649.1	ZNF154	0.444276	4.51592e-25
UBXN10-AS1	MYL9	0.908961	3.50887e-187
UBXN10-AS1	TPM2	0.883656	1.20954e-162
UBXN10-AS1	LIMS2	0.844089	6.52256e-134
UBXN10-AS1	PNCK	0.828296	1.30842e-124
UBXN10-AS1	DES	0.818784	1.86951e-119
UBXN10-AS1	PLAC9	0.817412	9.78114e-119
UBXN10-AS1	RRAS	0.816383	3.35197e-118
UBXN10-AS1	SMTN	0.814888	1.97986e-117
UBXN10-AS1	PPP1R14A	0.810526	3.21659e-115
UBXN10-AS1	PCP4	0.80701	1.77067e-113
AC109322.1	SLC52A2	0.689877	2.45236e-70
AC109322.1	GLI4	0.687044	1.49807e-69
AC109322.1	COMMD5	0.661212	8.86137e-63
AC109322.1	CYHR1	0.649849	5.22144e-60
AC109322.1	SHARPIN	0.644209	1.11977e-58
AC109322.1	PYCR3	0.638024	3.00174e-57
AC109322.1	C6orf226	0.627939	5.45783e-55
AC109322.1	FBXL6	0.62667	1.03658e-54
AC109322.1	C19orf73	0.62311	6.1658e-54
AC109322.1	GPAA1	0.615229	2.94595e-52
AP001437.1	HEXIM2	0.696355	3.61105e-72
AP001437.1	MTHFD2L	0.581018	1.72878e-45
AP001437.1	TCTE3	0.561575	5.50495e-42
AP001437.1	C6orf226	0.484377	3.92555e-30
AP001437.1	FOXO6	0.482675	6.64544e-30
AP001437.1	H4C11	0.451959	5.44958e-26
AP001437.1	H2AC17	0.441629	9.24475e-25
AP001437.1	TMEM210	0.409764	3.18445e-21
AP001437.1	ELAC1	0.406453	7.06848e-21
AP001437.1	H2BC6	0.38891	4.17825e-19
AC114284.1	CSTF2	0.66764	2.11822e-64
AC114284.1	PRR16	0.661984	5.68718e-63
AC114284.1	SLC51A	0.526622	3.06128e-36
AC114284.1	HS3ST1	0.482583	6.83589e-30
AC114284.1	NTNG2	0.481479	9.60323e-30
AC114284.1	KCNMB2	0.475966	5.14682e-29
AC114284.1	EXTL2	0.471018	2.26333e-28
AC114284.1	LRRN3	0.454157	2.94578e-26
AC114284.1	HUS1	0.421234	1.87477e-22
AC114284.1	CCDC160	0.414341	1.042e-21
AL049838.1	SMIM10	0.831996	1.05856e-126
AL049838.1	EFEMP2	0.81777	6.36416e-119
AL049838.1	WFDC1	0.815586	8.66085e-118
AL049838.1	NAALADL1	0.807301	1.27507e-113
AL049838.1	RBPMS	0.805849	6.53041e-113
AL049838.1	ACTA2	0.801361	9.35845e-111
AL049838.1	TGFB1I1	0.783933	7.01356e-103
AL049838.1	RGS9	0.783497	1.08054e-102
AL049838.1	GAS6	0.781357	8.87389e-102
AL049838.1	TCF7L1	0.780923	1.35539e-101
AC104695.4	ZNF460	0.853055	1.1467e-139
AC104695.4	NFIA	0.793417	4.51484e-107
AC104695.4	TNRC6B	0.791626	2.90518e-106
AC104695.4	TSSK4	0.79127	4.19573e-106
AC104695.4	BTBD19	0.778119	2.05086e-100
AC104695.4	ZEB2	0.741051	2.77183e-86
AC104695.4	SCUBE3	0.727885	7.80126e-82
AC104695.4	RORA	0.727038	1.47779e-81
AC104695.4	NUDT13	0.723354	2.30904e-80
AC104695.4	ANKRD44	0.723339	2.33476e-80
LINC01806	BCL2L10	0.359959	2.09436e-16
LINC01806	PTPN20	0.316688	7.47295e-13
LINC01806	ZNF662	0.308831	2.88449e-12
LINC01806	CYP39A1	0.308545	3.02751e-12
LINC01806	JHY	0.305432	5.11108e-12
LINC01806	AGMAT	0.304824	5.65732e-12
LINC01806	CTSO	0.292167	4.44124e-11
LINC01806	AMPD3	0.291598	4.86066e-11
LINC01806	ERG	0.283367	1.75456e-10
LINC01806	EPHA5	0.282928	1.87673e-10
LINC02562	SLC14A1	0.497193	6.76296e-32
LINC02562	DMKN	0.495544	1.15158e-31
LINC02562	BCL11A	0.486001	2.36822e-30
LINC02562	WNT3A	0.470688	2.49592e-28
LINC02562	TRIM29	0.468881	4.25817e-28
LINC02562	KRT5	0.467116	7.15431e-28
LINC02562	SOX15	0.462471	2.76242e-27
LINC02562	DLK2	0.462026	3.14058e-27
LINC02562	TMEM237	0.455097	2.26161e-26
LINC02562	DUOX1	0.452615	4.53688e-26
AC107464.2	PDE6B	0.814403	3.5088e-117
AC107464.2	DMKN	0.609349	4.91405e-51
AC107464.2	RIN1	0.59581	2.57506e-48
AC107464.2	NTF4	0.584935	3.18627e-46
AC107464.2	LCAT	0.584382	4.05141e-46
AC107464.2	PYCARD	0.55305	1.60278e-40
AC107464.2	INKA1	0.546483	2.01563e-39
AC107464.2	ANKRD65	0.546226	2.22257e-39
AC107464.2	DLK2	0.536389	8.86599e-38
AC107464.2	CTF1	0.536064	9.99421e-38
AC009549.1	UBE2QL1	0.725064	6.48285e-81
AC009549.1	GAS6	0.714186	1.78961e-77
AC009549.1	AOPEP	0.702768	4.95806e-74
AC009549.1	NXPH3	0.699863	3.50831e-73
AC009549.1	FGF1	0.699778	3.71384e-73
AC009549.1	RBM38	0.695995	4.57849e-72
AC009549.1	MGP	0.693506	2.34068e-71
AC009549.1	EFEMP2	0.689869	2.46488e-70
AC009549.1	FHL2	0.689558	3.00934e-70
AC009549.1	MFGE8	0.676295	1.19567e-66
AP003032.1	KCTD14	0.451562	6.08694e-26
AP003032.1	GSTM5	0.406423	7.12001e-21
AP003032.1	QPRT	0.394496	1.17029e-19
AP003032.1	TCEAL5	0.393358	1.5199e-19
AP003032.1	YWHAQ	-0.380782	2.55008e-18
AP003032.1	HNRNPL	-0.379819	3.14882e-18
AP003032.1	NBL1	0.378495	4.20441e-18
AP003032.1	HAAO	0.377553	5.15949e-18
AP003032.1	PAGE4	0.373598	1.21014e-17
AP003032.1	HNRNPK	-0.370459	2.36078e-17
AC135803.1	BEND5	0.585682	2.30169e-46
AC135803.1	GSTM4	0.558778	1.68158e-41
AC135803.1	RND2	0.553306	1.45034e-40
AC135803.1	SMARCD3	0.541085	1.54909e-38
AC135803.1	C1orf54	0.534519	1.76283e-37
AC135803.1	CTF1	0.527692	2.08898e-36
AC135803.1	LCAT	0.526971	2.70348e-36
AC135803.1	RARRES2	0.524128	7.42623e-36
AC135803.1	NAALADL1	0.522942	1.1288e-35
AC135803.1	SMIM10	0.52162	1.79677e-35
AC027228.2	CHRNA5	0.934633	8.20719e-221
AC027228.2	CYP2U1	0.549672	5.93545e-40
AC027228.2	ATP8B4	0.542412	9.41467e-39
AC027228.2	GSTA4	0.530014	9.06625e-37
AC027228.2	CRLS1	0.526253	3.4924e-36
AC027228.2	MIPEP	0.508267	1.75766e-33
AC027228.2	TBRG1	0.506857	2.81809e-33
AC027228.2	FAM222A	0.504199	6.82218e-33
AC027228.2	ABHD2	0.492671	2.89036e-31
AC027228.2	GLRX2	0.472767	1.34454e-28
DUXAP8	SPZ1	0.547873	1.18493e-39
DUXAP8	PAQR6	0.41316	1.39224e-21
DUXAP8	PHF21B	0.38308	1.53699e-18
DUXAP8	CRYBA2	0.353472	7.75339e-16
DUXAP8	EME2	0.306348	4.38407e-12
DUXAP8	PABPN1	0.296723	2.14011e-11
DUXAP8	KAT2A	0.29084	5.48076e-11
DUXAP8	H2AC8	0.285208	1.32145e-10
DUXAP8	CEACAM19	0.285207	1.3216e-10
DUXAP8	CCSAP	0.283843	1.63101e-10
AC073195.2	HEXIM2	0.75441	4.38516e-91
AC073195.2	TCTE3	0.690575	1.56414e-70
AC073195.2	MTHFD2L	0.580481	2.17608e-45
AC073195.2	C6orf226	0.523821	8.27936e-36
AC073195.2	FOXO6	0.516615	1.02544e-34
AC073195.2	TIGD1	0.473733	1.00698e-28
AC073195.2	TMEM210	0.465492	1.15008e-27
AC073195.2	ARIH2OS	0.462596	2.66411e-27
AC073195.2	FGFBP3	0.437396	2.86833e-24
AC073195.2	ANKRD54	0.430097	1.94783e-23
LINC01018	SIDT2	0.395732	8.80269e-20
LINC01018	RNF185	0.38298	1.57155e-18
LINC01018	PARM1	0.378608	4.10176e-18
LINC01018	ALDH3A2	0.378329	4.35911e-18
LINC01018	PRDM8	0.362105	1.34935e-16
LINC01018	GCNT2	0.357565	3.407e-16
LINC01018	CD38	0.355043	5.66266e-16
LINC01018	ACP5	0.354703	6.06229e-16
LINC01018	SLC22A17	0.35027	1.46311e-15
LINC01018	GPX3	0.349849	1.58976e-15
LINC01503	B3GNT8	0.861048	3.94652e-145
LINC01503	DMKN	0.841326	3.27578e-132
LINC01503	RIN1	0.833298	1.88993e-127
LINC01503	GSTP1	0.826364	1.54536e-123
LINC01503	DLK2	0.823755	4.13778e-122
LINC01503	ACSF2	0.820571	2.12238e-120
LINC01503	INKA1	0.819569	7.20924e-120
LINC01503	NTF4	0.816115	4.61689e-118
LINC01503	S100A14	0.814214	4.38863e-117
LINC01503	S100A16	0.813976	5.80151e-117
LINC02814	ACAD8	0.44482	3.89554e-25
LINC02814	ANKRD34A	0.36777	4.16037e-17
LINC02814	CYP2U1	0.364708	7.88165e-17
LINC02814	SLC1A1	0.356956	3.85343e-16
LINC02814	ABHD2	0.356921	3.88027e-16
LINC02814	GLB1L3	0.347989	2.29036e-15
LINC02814	CBLL1	0.34617	3.2648e-15
LINC02814	CHRNA2	0.34352	5.45106e-15
LINC02814	THYN1	0.342807	6.25225e-15
LINC02814	CYP2J2	0.325293	1.62546e-13
HOTAIRM1	PPP1R35	0.653126	8.53475e-61
HOTAIRM1	SEM1	0.588795	5.88312e-47
HOTAIRM1	POLR2J	0.567838	4.34193e-43
HOTAIRM1	PFDN6	0.55447	9.20396e-41
HOTAIRM1	ATP5MF	0.550117	5.00007e-40
HOTAIRM1	PABPN1	0.549744	5.77367e-40
HOTAIRM1	BRICD5	0.548774	8.38544e-40
HOTAIRM1	NPEPL1	0.546825	1.76934e-39
HOTAIRM1	PSMG3	0.541666	1.24636e-38
HOTAIRM1	TAZ	0.541245	1.45921e-38
AL139246.5	C6orf226	0.55048	4.34528e-40
AL139246.5	PRSS8	0.535405	1.27374e-37
AL139246.5	AP002990.1	0.532552	3.61445e-37
AL139246.5	HES4	0.515046	1.75986e-34
AL139246.5	PWWP2B	0.513584	2.90354e-34
AL139246.5	PGP	0.512178	4.68889e-34
AL139246.5	SYNE4	0.496584	8.23575e-32
AL139246.5	YIF1B	0.4959	1.02678e-31
AL139246.5	B9D1	0.4899	6.96459e-31
AL139246.5	TAF6L	0.486951	1.7603e-30
AC099518.1	NCALD	0.391653	2.24359e-19
AC099518.1	ABCC5	0.375168	8.63795e-18
AC099518.1	NET1	0.367327	4.56483e-17
AC099518.1	RMI1	0.355857	4.80852e-16
AC099518.1	SNAPC4	0.353408	7.85265e-16
AC099518.1	ODF2	0.344047	4.92465e-15
AC099518.1	ZDHHC18	0.340579	9.57227e-15
AC099518.1	EDARADD	0.33687	1.93118e-14
AC099518.1	ZBTB34	0.335754	2.38088e-14
AC099518.1	SLC26A6	0.335108	2.68629e-14
AL158828.1	NHSL1	0.715157	8.95589e-78
AL158828.1	TUT7	0.526315	3.41573e-36
AL158828.1	TTI1	0.498277	4.75871e-32
AL158828.1	GRPR	0.472702	1.37062e-28
AL158828.1	AIDA	0.443953	4.93082e-25
AL158828.1	CNEP1R1	0.410617	2.58925e-21
AL158828.1	CNTLN	0.40881	4.01111e-21
AL158828.1	RMI1	0.396663	7.0975e-20
AL158828.1	GATA2	0.393229	1.56542e-19
AL158828.1	TOR1B	0.392635	1.79325e-19
AC104137.1	EPHA5	0.880173	1.01871e-159
AC104137.1	ARSD	0.5401	2.23935e-38
AC104137.1	HHAT	0.531186	5.93531e-37
AC104137.1	CUX2	0.521861	1.65109e-35
AC104137.1	VPS36	0.516829	9.52526e-35
AC104137.1	DPY19L3	0.503381	8.94198e-33
AC104137.1	CD46	0.488261	1.1672e-30
AC104137.1	ATP8B1	0.482573	6.85702e-30
AC104137.1	SLC22A3	0.472416	1.49293e-28
AC104137.1	KIAA1217	0.46653	8.49241e-28
LINC02541	GPR87	0.79313	6.09345e-107
LINC02541	ITGB4	0.790072	1.4389e-105
LINC02541	ST6GALNAC2	0.789047	4.09975e-105
LINC02541	TRIM29	0.77772	3.00846e-100
LINC02541	LAMB3	0.760213	2.87866e-93
LINC02541	NTN4	0.753183	1.24589e-90
LINC02541	TP63	0.7512	6.65654e-90
LINC02541	AJUBA	0.747361	1.63199e-88
LINC02541	HOXD10	0.744264	2.06701e-87
LINC02541	NTF4	0.743311	4.48254e-87
AC011472.4	MYL9	0.712515	5.84862e-77
AC011472.4	TPM2	0.708321	1.10111e-75
AC011472.4	WFDC1	0.701775	9.70568e-74
AC011472.4	PPP1R14A	0.699702	3.90825e-73
AC011472.4	RRAS	0.689969	2.31062e-70
AC011472.4	LIMS2	0.685419	4.18929e-69
AC011472.4	PLEKHO1	0.684628	6.89599e-69
AC011472.4	DES	0.684073	9.77162e-69
AC011472.4	ITGB1BP2	0.662136	5.20869e-63
AC011472.4	SMTN	0.660938	1.03696e-62
AF001548.1	SORBS1	0.822082	3.30896e-121
AF001548.1	PPP1R12B	0.819805	5.41278e-120
AF001548.1	TNS1	0.80636	3.68086e-113
AF001548.1	SYNPO2	0.7966	1.57943e-108
AF001548.1	ADRA1A	0.795293	6.30632e-108
AF001548.1	BHMT2	0.770438	2.8665e-97
AF001548.1	MYOCD	0.760135	3.08091e-93
AF001548.1	EYA4	0.756417	7.83232e-92
AF001548.1	MYH11	0.752799	1.72608e-90
AF001548.1	MEIS1	0.747672	1.26197e-88
AC087392.1	ZNF460	0.842563	5.72866e-133
AC087392.1	NFIA	0.82295	1.12711e-121
AC087392.1	ZBTB20	0.819694	6.19664e-120
AC087392.1	TNRC6B	0.774988	4.06606e-99
AC087392.1	SCUBE3	0.774414	6.99171e-99
AC087392.1	RORA	0.770108	3.88697e-97
AC087392.1	UBAP1L	0.756131	1.0025e-91
AC087392.1	MFSD4B	0.747265	1.76655e-88
AC087392.1	HMBOX1	0.739786	7.62038e-86
AC087392.1	AGO3	0.738804	1.6631e-85
MPPED2-AS1	MPPED2	0.650572	3.5076e-60
MPPED2-AS1	DLK2	0.598623	7.18346e-49
MPPED2-AS1	ACSF2	0.581872	1.19771e-45
MPPED2-AS1	NTF4	0.580781	1.91345e-45
MPPED2-AS1	DMKN	0.560391	8.84396e-42
MPPED2-AS1	WNT3A	0.553285	1.46228e-40
MPPED2-AS1	SOX15	0.539952	2.36633e-38
MPPED2-AS1	B3GNT8	0.5351	1.42463e-37
MPPED2-AS1	GSTP1	0.533486	2.57136e-37
MPPED2-AS1	TLE2	0.523869	8.13883e-36
AC020916.1	FOSB	0.85129	1.669e-138
AC020916.1	SIK1B	0.832564	5.00287e-127
AC020916.1	AC007906.2	0.814266	4.12533e-117
AC020916.1	KLF4	0.705669	6.86347e-75
AC020916.1	HBEGF	0.703267	3.53436e-74
AC020916.1	ATF3	0.672615	1.10338e-65
AC020916.1	LMNA	0.667769	1.96302e-64
AC020916.1	JDP2	0.664892	1.05709e-63
AC020916.1	KRT17	0.6555	2.26454e-61
AC020916.1	CSRNP1	0.645189	6.604e-59
LINC00092	DUOXA1	0.698688	7.69085e-73
LINC00092	TCEAL2	0.690925	1.24887e-70
LINC00092	APOBEC3C	0.679741	1.44752e-67
LINC00092	FBXO17	0.639258	1.56669e-57
LINC00092	ANKRD65	0.634376	2.01626e-56
LINC00092	DOK4	0.625509	1.85856e-54
LINC00092	DMKN	0.618974	4.75584e-53
LINC00092	ETNK2	0.615849	2.18155e-52
LINC00092	SAMD11	0.609955	3.68848e-51
LINC00092	SLC16A5	0.608292	8.10125e-51
ADCY6-DT	YBEY	0.597662	1.11298e-48
ADCY6-DT	SWI5	0.567275	5.46841e-43
ADCY6-DT	SLC27A5	0.547859	1.19138e-39
ADCY6-DT	POP5	0.545776	2.63836e-39
ADCY6-DT	PSMB7	0.544511	4.26362e-39
ADCY6-DT	RASSF7	0.541721	1.22067e-38
ADCY6-DT	NME1	0.535521	1.22065e-37
ADCY6-DT	PMM1	0.531502	5.29267e-37
ADCY6-DT	DPM2	0.529338	1.15676e-36
ADCY6-DT	NMRAL1	0.527858	1.96781e-36
AL365181.4	HAPLN2	0.819968	4.43526e-120
AL365181.4	RND2	0.796652	1.49474e-108
AL365181.4	PGM5	0.794475	1.49119e-107
AL365181.4	CSRP1	0.79366	3.5041e-107
AL365181.4	GLIS1	0.774565	6.06616e-99
AL365181.4	TPM1	0.774467	6.65367e-99
AL365181.4	GSTM5	0.770302	3.2513e-97
AL365181.4	SMIM10	0.769938	4.5468e-97
AL365181.4	SMOC1	0.76538	2.90146e-95
AL365181.4	TGFB1I1	0.76076	1.77873e-93
AC018752.1	TNRC6B	0.932108	6.08418e-217
AC018752.1	ZNF460	0.915927	3.2303e-195
AC018752.1	NFIA	0.91128	8.7845e-190
AC018752.1	ZBTB20	0.899878	1.26537e-177
AC018752.1	RORA	0.873732	1.53414e-154
AC018752.1	SHPRH	0.861447	2.06152e-145
AC018752.1	NFAT5	0.856721	3.9353e-142
AC018752.1	KMT2A	0.855629	2.16981e-141
AC018752.1	GATAD2B	0.853814	3.58917e-140
AC018752.1	INO80D	0.853274	8.20941e-140
AC016877.3	GLIS1	0.673106	8.21727e-66
AC016877.3	ISL1	0.660899	1.06011e-62
AC016877.3	FAM162B	0.655142	2.76904e-61
AC016877.3	SLC24A3	0.650707	3.25693e-60
AC016877.3	SMIM10	0.648226	1.26987e-59
AC016877.3	CLIP3	0.646182	3.86057e-59
AC016877.3	GSTM5	0.64249	2.81473e-58
AC016877.3	TMEM200B	0.6403	9.02957e-58
AC016877.3	JAZF1	0.636814	5.6604e-57
AC016877.3	ADCY5	0.633601	3.01078e-56
AL121829.2	PSMG3	0.550328	4.6085e-40
AL121829.2	SEM1	0.541285	1.43741e-38
AL121829.2	POLR2J	0.539347	2.96388e-38
AL121829.2	TCTEX1D2	0.525788	4.1205e-36
AL121829.2	PPP1R35	0.505299	4.73718e-33
AL121829.2	ATP5MF	0.50228	1.28576e-32
AL121829.2	LSM5	0.494672	1.52378e-31
AL121829.2	SLC2A4RG	0.490346	6.04878e-31
AL121829.2	MRPS17	0.488906	9.53077e-31
AL121829.2	RP9	0.484667	3.58756e-30
U47924.1	ZNF692	0.725039	6.60322e-81
U47924.1	SCNN1D	0.68936	3.4173e-70
U47924.1	DPH7	0.686422	2.22169e-69
U47924.1	QTRT1	0.683364	1.52465e-68
U47924.1	MST1	0.675905	1.5149e-66
U47924.1	NOXA1	0.672119	1.48576e-65
U47924.1	ZGLP1	0.669556	6.8332e-65
U47924.1	HDAC10	0.668518	1.26286e-64
U47924.1	LIME1	0.668148	1.57061e-64
U47924.1	TRMT1	0.664704	1.17918e-63
SNHG4	PTCD3	0.623044	6.37216e-54
SNHG4	LARP1	0.592169	1.3187e-47
SNHG4	PMPCB	0.588124	7.90165e-47
SNHG4	UBE2G2	0.581613	1.33912e-45
SNHG4	MRRF	0.574795	2.42301e-44
SNHG4	GART	0.574729	2.49137e-44
SNHG4	REPIN1	0.570176	1.65882e-43
SNHG4	TMEM241	0.558906	1.59833e-41
SNHG4	EZH2	0.554054	1.08316e-40
SNHG4	WDR55	0.553507	1.3412e-40
AC008736.1	PNMA5	0.602312	1.32179e-49
AC008736.1	SLC6A19	0.570027	1.76382e-43
AC008736.1	BBOX1	0.569325	2.35634e-43
AC008736.1	DAPL1	0.566006	9.17801e-43
AC008736.1	CYP4F22	0.553983	1.11337e-40
AC008736.1	GAS2	0.543982	5.20881e-39
AC008736.1	CNTLN	0.528043	1.84176e-36
AC008736.1	SLC36A1	0.522176	1.4784e-35
AC008736.1	BMX	0.508629	1.55607e-33
AC008736.1	SH2D1A	0.508286	1.74608e-33
AC090948.1	ZNF460	0.881261	1.27086e-160
AC090948.1	TNRC6B	0.862419	4.21762e-146
AC090948.1	NFIA	0.858957	1.14187e-143
AC090948.1	TSSK4	0.837911	3.73811e-130
AC090948.1	ANKRD44	0.816559	2.71891e-118
AC090948.1	RORA	0.812554	3.06857e-116
AC090948.1	ZBTB20	0.808559	3.05911e-114
AC090948.1	HMBOX1	0.804252	3.88009e-112
AC090948.1	AGO3	0.785926	9.61534e-104
AC090948.1	ZEB2	0.78199	4.76945e-102
AC036108.3	PDZRN4	0.834699	2.91244e-128
AC036108.3	MYOCD	0.804116	4.51293e-112
AC036108.3	SYNM	0.803437	9.57012e-112
AC036108.3	EYA4	0.795319	6.1354e-108
AC036108.3	SORBS1	0.790327	1.10733e-105
AC036108.3	C3orf70	0.789368	2.95717e-105
AC036108.3	SYNPO2	0.783609	9.66736e-103
AC036108.3	ATP2B4	0.779975	3.41346e-101
AC036108.3	PPP1R12B	0.771823	7.92962e-98
AC036108.3	ARHGAP20	0.764856	4.64752e-95
AP003071.4	MRGPRF	0.858472	2.47663e-143
AP003071.4	SYDE1	0.825909	2.75427e-123
AP003071.4	EHD2	0.812477	3.35573e-116
AP003071.4	KANK2	0.806891	2.02466e-113
AP003071.4	TMEM200B	0.802602	2.40166e-111
AP003071.4	LMOD1	0.798922	1.31744e-109
AP003071.4	SMIM10	0.797777	4.50219e-109
AP003071.4	ACTA2	0.789468	2.66894e-105
AP003071.4	CAVIN1	0.788869	4.91854e-105
AP003071.4	TGFB1I1	0.782967	1.82442e-102
MIR205HG	DLK2	0.855631	2.16389e-141
MIR205HG	NTF4	0.852485	2.73284e-139
MIR205HG	LAMB3	0.82567	3.72372e-123
MIR205HG	TRIM29	0.823538	5.42349e-122
MIR205HG	DMKN	0.809327	1.27435e-114
MIR205HG	S100A14	0.80791	6.39731e-114
MIR205HG	GPR87	0.805882	6.29324e-113
MIR205HG	TMEM40	0.805244	1.28537e-112
MIR205HG	SOX15	0.793822	2.95662e-107
MIR205HG	WNT10A	0.791974	2.02618e-106
LSAMP-AS1	CYB5R2	0.453856	3.20607e-26
LSAMP-AS1	FGF2	0.440133	1.38184e-24
LSAMP-AS1	PEBP4	0.439349	1.70446e-24
LSAMP-AS1	MT1M	0.434123	6.81014e-24
LSAMP-AS1	RBP7	0.430463	1.77132e-23
LSAMP-AS1	GUCY2D	0.427384	3.92382e-23
LSAMP-AS1	TSC22D3	0.419847	2.65606e-22
LSAMP-AS1	QRFP	0.4157	7.45334e-22
LSAMP-AS1	ABHD1	0.414901	9.07724e-22
LSAMP-AS1	P3H2	0.414823	9.25442e-22
LINC00685	CCER2	0.701157	1.4723e-73
LINC00685	ATF7-NPFF	0.647676	1.71454e-59
LINC00685	ZGLP1	0.644978	7.40038e-59
LINC00685	DCST2	0.642478	2.83273e-58
LINC00685	LYG1	0.629062	3.08778e-55
LINC00685	ZNF580	0.62886	3.42166e-55
LINC00685	ASIC3	0.618734	5.34885e-53
LINC00685	SCNN1D	0.595326	3.20274e-48
LINC00685	UCN	0.593949	5.94953e-48
LINC00685	ZNF692	0.593104	8.6854e-48
AL136131.2	VEGFA	0.637756	3.45518e-57
AL136131.2	ESM1	0.489132	8.87447e-31
AL136131.2	FLT1	0.484867	3.37126e-30
AL136131.2	GABRD	0.466441	8.71647e-28
AL136131.2	CEP89	0.457786	1.05694e-26
AL136131.2	HIGD1B	0.435881	4.28505e-24
AL136131.2	GPR4	0.421626	1.69848e-22
AL136131.2	NOTCH4	0.41456	9.87424e-22
AL136131.2	FLT4	0.405226	9.47759e-21
AL136131.2	BCL6B	0.402492	1.81421e-20
AC254629.1	MUC3A	0.746639	2.96079e-88
AC254629.1	SCNN1B	0.510161	9.28709e-34
AC254629.1	ACHE	0.484626	3.63259e-30
AC254629.1	VEGFA	0.43555	4.67739e-24
AC254629.1	ANOS1	0.41697	5.44171e-22
AC254629.1	PRSS22	0.408659	4.15948e-21
AC254629.1	SLC52A3	0.399961	3.29114e-20
AC254629.1	EFNA5	0.399676	3.51788e-20
AC254629.1	HOXB2	0.396387	7.56521e-20
AC254629.1	SCNN1G	0.392352	1.91293e-19
AP001107.5	CSRP1	0.907092	3.89999e-185
AP001107.5	CNN1	0.891305	2.06908e-169
AP001107.5	ACTG2	0.880787	3.15797e-160
AP001107.5	KCNMB1	0.878328	3.32338e-158
AP001107.5	SMTN	0.877317	2.18546e-157
AP001107.5	TENT5B	0.87558	5.36901e-156
AP001107.5	RBFOX3	0.8738	1.35634e-154
AP001107.5	TGFB1I1	0.867612	7.04517e-150
AP001107.5	ACTA2	0.858623	1.94503e-143
AP001107.5	PGM5	0.853054	1.14958e-139
LINC01687	RCHY1	0.692915	3.43876e-71
LINC01687	MTRNR2L8	0.646972	2.51424e-59
LINC01687	H4C4	0.605058	3.69414e-50
LINC01687	ZBTB20	0.600224	3.45515e-49
LINC01687	NUCKS1	0.587248	1.1609e-46
LINC01687	LCLAT1	0.572056	7.61014e-44
LINC01687	MPP6	0.564997	1.38329e-42
LINC01687	ZC3H6	0.563487	2.54989e-42
LINC01687	ZNF782	0.560985	6.97276e-42
LINC01687	PDE10A	0.553786	1.20287e-40
LINC01637	RIN1	0.722151	5.61319e-80
LINC01637	INKA1	0.719822	3.09267e-79
LINC01637	GSTP1	0.717605	1.54392e-78
LINC01637	ANKRD35	0.712507	5.88043e-77
LINC01637	HAAO	0.708215	1.18537e-75
LINC01637	ANKRD65	0.705691	6.7583e-75
LINC01637	DMKN	0.698748	7.38863e-73
LINC01637	OXER1	0.694056	1.63383e-71
LINC01637	ACSF2	0.688442	6.14735e-70
LINC01637	SOX15	0.686697	1.86689e-69
AC118658.1	ZBTB20	0.757635	2.73188e-92
AC118658.1	H2AC20	0.68157	4.66522e-68
AC118658.1	NFIA	0.669128	8.80846e-65
AC118658.1	UBAP1L	0.663601	2.23581e-63
AC118658.1	ZNF460	0.661739	6.54693e-63
AC118658.1	H4C4	0.661287	8.48626e-63
AC118658.1	ZNF587B	0.63537	1.20257e-56
AC118658.1	HMBOX1	0.617089	1.19458e-52
AC118658.1	TNRC6B	0.615527	2.55018e-52
AC118658.1	BBIP1	0.606795	1.63894e-50
BX470102.1	EPHA2	0.714093	1.9124e-77
BX470102.1	IER3	0.713676	2.5703e-77
BX470102.1	AREG	0.662466	4.30707e-63
BX470102.1	PLK3	0.65862	3.89138e-62
BX470102.1	DKK1	0.657866	5.96687e-62
BX470102.1	KRT13	0.646906	2.60682e-59
BX470102.1	FOSL1	0.644877	7.81495e-59
BX470102.1	GJB3	0.643769	1.41883e-58
BX470102.1	CLCA4	0.631607	8.41306e-56
BX470102.1	BDKRB2	0.62383	4.30678e-54
AC016730.1	PTPRM	0.49489	1.42117e-31
AC016730.1	PLPP6	0.463423	2.09805e-27
AC016730.1	RAB27A	0.439712	1.54658e-24
AC016730.1	CCDC169	0.437635	2.69187e-24
AC016730.1	SLC35F1	0.431565	1.33005e-23
AC016730.1	GNMT	0.420881	2.04868e-22
AC016730.1	H2AJ	0.414107	1.10356e-21
AC016730.1	ABHD1	0.413853	1.17468e-21
AC016730.1	SMPDL3A	0.412638	1.5823e-21
AC016730.1	CACNG4	0.406691	6.67735e-21
PRKAG2-AS1	PRKAG2	0.655461	2.31508e-61
PRKAG2-AS1	TIGD5	0.590246	3.09905e-47
PRKAG2-AS1	ADCK5	0.536642	8.07831e-38
PRKAG2-AS1	ITGB1BP1	0.525931	3.91594e-36
PRKAG2-AS1	KIFC2	0.521268	2.0332e-35
PRKAG2-AS1	FBXL6	0.517503	7.54527e-35
PRKAG2-AS1	RBIS	0.511272	6.37618e-34
PRKAG2-AS1	ZNF706	0.502138	1.34699e-32
PRKAG2-AS1	MTHFD1L	0.501138	1.87103e-32
PRKAG2-AS1	ZNF768	0.497701	5.7372e-32
AC009005.1	SPC24	0.52643	3.27883e-36
AC009005.1	H2AX	0.50491	5.39007e-33
AC009005.1	RPS28	0.504194	6.83368e-33
AC009005.1	CENPM	0.502198	1.32067e-32
AC009005.1	RPL23	0.499805	2.89341e-32
AC009005.1	CHEK1	0.498945	3.82973e-32
AC009005.1	RPL14	0.498562	4.33836e-32
AC009005.1	RPS2	0.492968	2.6289e-31
AC009005.1	POLR2H	0.490249	6.238e-31
AC009005.1	POC1A	0.482319	7.41517e-30
AL033519.4	HPSE2	0.459898	5.78608e-27
AL033519.4	MRPS23	0.430177	1.90796e-23
AL033519.4	CYP27A1	0.396869	6.76543e-20
AL033519.4	TGM3	0.384784	1.05313e-18
AL033519.4	EHHADH	0.366315	5.64042e-17
AL033519.4	TUBB2A	0.353963	7.02986e-16
AL033519.4	LDLRAD1	0.350849	1.30523e-15
AL033519.4	GLB1L3	0.346802	2.88709e-15
AL033519.4	MIPEP	0.3417	7.72851e-15
AL033519.4	ST6GALNAC1	0.337686	1.65623e-14
AL358075.2	C6orf226	0.542411	9.41886e-39
AL358075.2	NDUFB6	0.541098	1.54185e-38
AL358075.2	GGCT	0.535376	1.28742e-37
AL358075.2	COX17	0.534788	1.59722e-37
AL358075.2	FMC1	0.521291	2.01655e-35
AL358075.2	ATP6V1F	0.519264	4.09344e-35
AL358075.2	C19orf73	0.518207	5.91089e-35
AL358075.2	LSM4	0.515912	1.30677e-34
AL358075.2	RABGEF1	0.514245	2.31574e-34
AL358075.2	CDK5	0.511145	6.65733e-34
BX324167.1	NRXN3	0.515484	1.51374e-34
BX324167.1	SNTB1	0.476946	3.82733e-29
BX324167.1	GGCT	0.461716	3.43378e-27
BX324167.1	DLX2	0.407332	5.72492e-21
BX324167.1	SLC51A	0.405815	8.23459e-21
BX324167.1	WNT7B	0.39174	2.19957e-19
BX324167.1	RGS4	0.381481	2.18713e-18
BX324167.1	IGF2	0.3699	2.657e-17
BX324167.1	HS3ST1	0.367379	4.51564e-17
BX324167.1	DCN	0.361741	1.45425e-16
AC011472.1	PRICKLE2	0.803997	5.14495e-112
AC011472.1	MEIS1	0.800787	1.74953e-110
AC011472.1	RBPMS	0.791475	3.39579e-106
AC011472.1	SORBS1	0.785394	1.63873e-103
AC011472.1	BHMT2	0.777351	4.28856e-100
AC011472.1	PPP1R12B	0.771332	1.25184e-97
AC011472.1	MRVI1	0.767461	4.40225e-96
AC011472.1	ARHGAP10	0.764192	8.43366e-95
AC011472.1	CCDC136	0.752193	2.88152e-90
AC011472.1	ADRA1A	0.752189	2.89163e-90
MIR1-1HG-AS1	SPEG	0.898731	1.75382e-176
MIR1-1HG-AS1	ASB2	0.86947	2.86618e-151
MIR1-1HG-AS1	JPH2	0.868899	7.70825e-151
MIR1-1HG-AS1	HSPB8	0.859214	7.57053e-144
MIR1-1HG-AS1	PGM5	0.854453	1.34304e-140
MIR1-1HG-AS1	TPM1	0.853523	5.60425e-140
MIR1-1HG-AS1	ARHGEF25	0.848468	1.12305e-136
MIR1-1HG-AS1	CSRP1	0.844765	2.47517e-134
MIR1-1HG-AS1	RASL12	0.842715	4.61686e-133
MIR1-1HG-AS1	FLNA	0.84253	5.99593e-133
AC104695.3	BTBD19	0.741318	2.23592e-86
AC104695.3	SLC6A16	0.666789	3.49196e-64
AC104695.3	TTLL3	0.661764	6.45148e-63
AC104695.3	PLEKHG2	0.63409	2.33805e-56
AC104695.3	NABP1	0.6339	2.58028e-56
AC104695.3	ZNF154	0.610977	2.26801e-51
AC104695.3	TMEM106A	0.607118	1.4082e-50
AC104695.3	OR51C1P	0.604045	5.92007e-50
AC104695.3	GLI3	0.59571	2.69319e-48
AC104695.3	PCSK7	0.595084	3.5728e-48
AC123595.1	CSRNP1	0.66463	1.23088e-63
AC123595.1	ZFP36	0.649907	5.05728e-60
AC123595.1	SOCS3	0.627915	5.52535e-55
AC123595.1	TIPARP	0.607744	1.04901e-50
AC123595.1	BCL3	0.606345	2.02393e-50
AC123595.1	SOD2	0.602666	1.12187e-49
AC123595.1	NFIL3	0.602607	1.15322e-49
AC123595.1	NAMPT	0.597856	1.0187e-48
AC123595.1	NCOA7	0.587369	1.10098e-46
AC123595.1	CDKN1A	0.585012	3.08038e-46
RHPN1-AS1	IQANK1	0.720673	1.6609e-79
RHPN1-AS1	ARHGAP39	0.697067	2.25572e-72
RHPN1-AS1	SCRIB	0.690946	1.23171e-70
RHPN1-AS1	FAM83H	0.667171	2.79079e-64
RHPN1-AS1	DCAF13	0.665105	9.33887e-64
RHPN1-AS1	ZNF696	0.638562	2.26107e-57
RHPN1-AS1	ESRP1	0.636649	6.17074e-57
RHPN1-AS1	ZFP41	0.636148	8.01786e-57
RHPN1-AS1	TRMT12	0.629285	2.75592e-55
RHPN1-AS1	INTS8	0.621051	1.71171e-53
MNX1-AS1	MNX1	0.742601	7.95982e-87
MNX1-AS1	CBX8	0.420244	2.40437e-22
MNX1-AS1	CBX2	0.406109	7.67567e-21
MNX1-AS1	MGAT4B	0.394608	1.1405e-19
MNX1-AS1	EZH2	0.382321	1.81756e-18
MNX1-AS1	CDKN2AIPNL	0.375635	7.81116e-18
MNX1-AS1	SNX8	0.369893	2.66078e-17
MNX1-AS1	ZIC2	0.369238	3.05543e-17
MNX1-AS1	TCTEX1D2	0.368652	3.45703e-17
MNX1-AS1	RHPN1	0.358985	2.55423e-16
FOXCUT	DUSP15	0.580451	2.20446e-45
FOXCUT	FOXC1	0.562778	3.39412e-42
FOXCUT	COL23A1	0.549482	6.38615e-40
FOXCUT	PCP4	0.53772	5.42321e-38
FOXCUT	EVA1C	0.531015	6.31363e-37
FOXCUT	PNCK	0.50657	3.10162e-33
FOXCUT	SHB	0.501279	1.78641e-32
FOXCUT	WFDC2	0.498063	5.10067e-32
FOXCUT	P2RX1	0.482012	8.15087e-30
FOXCUT	RASL11A	0.480568	1.27017e-29
AC078993.1	GRPR	0.971546	8.69983e-307
AC078993.1	CNTLN	0.715137	9.08526e-78
AC078993.1	TTI1	0.606923	1.54294e-50
AC078993.1	TRAM2	0.604285	5.29478e-50
AC078993.1	DAPL1	0.601675	1.77306e-49
AC078993.1	KLB	0.599239	5.42414e-49
AC078993.1	SLC6A19	0.59758	1.15514e-48
AC078993.1	BBOX1	0.596718	1.70745e-48
AC078993.1	PNMA5	0.590157	3.22363e-47
AC078993.1	SLC36A1	0.584539	3.78355e-46
LINC02701	ALAD	0.474336	8.40461e-29
LINC02701	PARM1	0.459803	5.94661e-27
LINC02701	AOX1	0.455071	2.27846e-26
LINC02701	SIDT1	0.444381	4.38911e-25
LINC02701	ENTPD3	0.440039	1.4169e-24
LINC02701	GPD1L	0.423408	1.08244e-22
LINC02701	HFE	0.42289	1.23437e-22
LINC02701	SOWAHA	0.412416	1.67035e-21
LINC02701	MR1	0.407855	5.04902e-21
LINC02701	MPPED2	0.400059	3.21615e-20
TMPO-AS1	OIP5	0.720446	1.96066e-79
TMPO-AS1	EZH2	0.715289	8.1503e-78
TMPO-AS1	SPC25	0.703393	3.24527e-74
TMPO-AS1	TROAP	0.701267	1.36643e-73
TMPO-AS1	CDCA3	0.69972	3.86089e-73
TMPO-AS1	MND1	0.69276	3.80478e-71
TMPO-AS1	MYBL2	0.691252	1.01079e-70
TMPO-AS1	E2F1	0.687587	1.06024e-69
TMPO-AS1	PKMYT1	0.677627	5.30274e-67
TMPO-AS1	SPAG5	0.676345	1.15984e-66
AC002064.2	CFAP69	0.533845	2.25589e-37
AC002064.2	TTLL3	0.513495	2.99273e-34
AC002064.2	TSSK4	0.459701	6.1223e-27
AC002064.2	OR51C1P	0.45245	4.75141e-26
AC002064.2	RNPC3	0.447464	1.89009e-25
AC002064.2	ELK4	0.440762	1.16728e-24
AC002064.2	NKTR	0.43356	7.89535e-24
AC002064.2	VAMP1	0.433003	9.13568e-24
AC002064.2	AHI1	0.422911	1.2279e-22
AC002064.2	GABBR1	0.417008	5.3915e-22
WNT5A-AS1	WNT5A	0.802529	2.60258e-111
WNT5A-AS1	STOX1	0.472865	1.30549e-28
WNT5A-AS1	CCDC50	0.431068	1.51396e-23
WNT5A-AS1	TACR1	0.417345	4.95822e-22
WNT5A-AS1	ERO1B	0.414758	9.40226e-22
WNT5A-AS1	ANKRD34B	0.407613	5.35104e-21
WNT5A-AS1	SELENOT	0.40059	2.83929e-20
WNT5A-AS1	GPR37	0.399829	3.39394e-20
WNT5A-AS1	NIPSNAP3B	0.395462	9.36747e-20
WNT5A-AS1	WDR45B	0.394888	1.06941e-19
AC244517.7	PCDHB9	0.737401	5.04709e-85
AC244517.7	PCDHB16	0.627894	5.58458e-55
AC244517.7	PDS5A	0.5979	9.98622e-49
AC244517.7	UBE3A	0.564893	1.44306e-42
AC244517.7	RCHY1	0.554842	7.9531e-41
AC244517.7	ZNF644	0.546739	1.82814e-39
AC244517.7	FRYL	0.544724	3.93292e-39
AC244517.7	PCDHB10	0.543923	5.32761e-39
AC244517.7	ADNP	0.538017	4.85876e-38
AC244517.7	MAP3K2	0.535691	1.14668e-37
LINC01213	SLC51A	0.441792	8.84692e-25
LINC01213	NDUFB6	0.419725	2.73876e-22
LINC01213	COX17	0.402992	1.61157e-20
LINC01213	GLRX2	0.400733	2.74559e-20
LINC01213	GGCT	0.39446	1.18003e-19
LINC01213	SMIM29	0.388735	4.34623e-19
LINC01213	SERP1	0.382285	1.83192e-18
LINC01213	SPINK8	0.378179	4.50337e-18
LINC01213	WDR61	0.3757	7.70396e-18
LINC01213	ARHGEF26	0.372644	1.48382e-17
AL162413.1	AP2S1	0.38728	6.03053e-19
AL162413.1	SWI5	0.37039	2.39541e-17
AL162413.1	FKBPL	0.351342	1.18399e-15
AL162413.1	FAM222A	0.351087	1.24507e-15
AL162413.1	MKRN2OS	0.345624	3.63027e-15
AL162413.1	SPINK8	0.339793	1.11174e-14
AL162413.1	NUDT1	0.339704	1.1307e-14
AL162413.1	ATP6V1F	0.337238	1.80183e-14
AL162413.1	MFSD12	0.334864	2.81145e-14
AL162413.1	PCBD1	0.33073	6.04427e-14
LINC01748	ZNF550	0.450224	8.82611e-26
LINC01748	ZNF662	0.421408	1.79467e-22
LINC01748	PNISR	0.41201	1.84466e-21
LINC01748	ZNF432	0.408995	3.83588e-21
LINC01748	ZNF334	0.402087	1.99609e-20
LINC01748	NHLRC3	0.395944	8.38236e-20
LINC01748	ZNF671	0.394198	1.25341e-19
LINC01748	ZNF292	0.382564	1.72268e-18
LINC01748	GPR173	0.381826	2.02725e-18
LINC01748	VPS36	0.381488	2.1835e-18
AP002498.1	STX19	0.499553	3.14188e-32
AP002498.1	KHDRBS3	0.481592	9.27528e-30
AP002498.1	RGS10	0.474456	8.10851e-29
AP002498.1	PTK6	0.469755	3.28951e-28
AP002498.1	HDAC1	0.462445	2.78349e-27
AP002498.1	NCALD	0.462319	2.8859e-27
AP002498.1	IFT140	0.462317	2.88757e-27
AP002498.1	ERG	0.454031	3.0522e-26
AP002498.1	TMEM189	0.449273	1.14846e-25
AP002498.1	COL2A1	0.446131	2.72347e-25
KRT7-AS	GABRE	0.811745	7.85957e-116
KRT7-AS	ALS2CL	0.687457	1.15187e-69
KRT7-AS	HOXD10	0.68679	1.76026e-69
KRT7-AS	DST	0.672896	9.32286e-66
KRT7-AS	MACC1	0.671868	1.72676e-65
KRT7-AS	KRT17	0.663457	2.43047e-63
KRT7-AS	ZFP36L1	0.654015	5.19854e-61
KRT7-AS	KRT7	0.648334	1.19697e-59
KRT7-AS	VMP1	0.630302	1.64136e-55
KRT7-AS	JDP2	0.626656	1.04385e-54
ZNF649-AS1	ZNF577	0.661634	6.95353e-63
ZNF649-AS1	ZNF841	0.638559	2.26567e-57
ZNF649-AS1	ADNP	0.626786	9.77475e-55
ZNF649-AS1	NSD2	0.606265	2.10114e-50
ZNF649-AS1	ZNF664	0.599324	5.21626e-49
ZNF649-AS1	ZNF776	0.59692	1.55811e-48
ZNF649-AS1	ZNF253	0.592066	1.38045e-47
ZNF649-AS1	TET3	0.591674	1.64423e-47
ZNF649-AS1	ZNF616	0.59038	2.92e-47
ZNF649-AS1	CELF1	0.589769	3.82659e-47
EPHA5-AS1	EPHA5	0.723039	2.91612e-80
EPHA5-AS1	SLC22A3	0.506346	3.34248e-33
EPHA5-AS1	RFPL2	0.451681	5.88805e-26
EPHA5-AS1	NUPR2	0.443562	5.48264e-25
EPHA5-AS1	DACT2	0.441948	8.48217e-25
EPHA5-AS1	BCAM	0.427835	3.49406e-23
EPHA5-AS1	ARSD	0.411826	1.92932e-21
EPHA5-AS1	HHAT	0.405346	9.21095e-21
EPHA5-AS1	GLMP	0.400163	3.13881e-20
EPHA5-AS1	TMEM121B	0.398163	5.00834e-20
AC053503.3	ITGB1BP2	0.780901	1.38473e-101
AC053503.3	MEIS1	0.780613	1.83434e-101
AC053503.3	BHMT2	0.749418	2.9616e-89
AC053503.3	AOPEP	0.746725	2.75814e-88
AC053503.3	RBPMS	0.743433	4.06032e-87
AC053503.3	CCDC136	0.733492	1.07059e-83
AC053503.3	PPP1R12B	0.72959	2.14154e-82
AC053503.3	PRICKLE2	0.725114	6.24469e-81
AC053503.3	ARHGAP10	0.720091	2.5409e-79
AC053503.3	SPEG	0.705528	7.55983e-75
AC010478.1	ISL1	0.9061	4.56924e-184
AC010478.1	EDNRA	0.813732	7.73507e-117
AC010478.1	NR2F1	0.806368	3.64967e-113
AC010478.1	MEIS1	0.789571	2.40264e-105
AC010478.1	GRIK5	0.788711	5.77705e-105
AC010478.1	TIMP2	0.788561	6.72931e-105
AC010478.1	KANK2	0.782578	2.67742e-102
AC010478.1	SLC24A3	0.78246	3.00702e-102
AC010478.1	SYDE1	0.781792	5.79615e-102
AC010478.1	MKX	0.780229	2.66617e-101
MAFG-DT	UBE2S	0.605729	2.70049e-50
MAFG-DT	MRGBP	0.595122	3.51103e-48
MAFG-DT	TEDC2	0.585735	2.24931e-46
MAFG-DT	RNF208	0.58197	1.1483e-45
MAFG-DT	CEP131	0.577608	7.39936e-45
MAFG-DT	SSBP4	0.576183	1.35111e-44
MAFG-DT	TIGD5	0.574904	2.3153e-44
MAFG-DT	PPP1R14B	0.571927	8.02882e-44
MAFG-DT	RNASEH2A	0.57122	1.0768e-43
MAFG-DT	TMEM250	0.570521	1.43815e-43
TRG-AS1	NIPAL3	0.503393	8.90706e-33
TRG-AS1	RCAN3	0.4407	1.18686e-24
TRG-AS1	FAM124A	0.39789	5.33763e-20
TRG-AS1	LSAMP	0.38612	7.81906e-19
TRG-AS1	GREB1	0.36452	8.1952e-17
TRG-AS1	ANTXR2	0.352198	9.99027e-16
TRG-AS1	RNF185	0.341081	8.69897e-15
TRG-AS1	MAP3K4	0.33577	2.37339e-14
TRG-AS1	SLC41A1	0.32732	1.12679e-13
TRG-AS1	TMEM220	0.326261	1.36497e-13
AC119424.1	OR51C1P	0.839911	2.36418e-131
AC119424.1	PLBD2	0.805592	8.71443e-113
AC119424.1	BTBD19	0.743554	3.67994e-87
AC119424.1	MUC6	0.732017	3.34307e-83
AC119424.1	TTLL3	0.703533	2.95073e-74
AC119424.1	TSSK4	0.671491	2.16239e-65
AC119424.1	IL7R	0.669359	7.67991e-65
AC119424.1	REL	0.667713	2.02881e-64
AC119424.1	GATAD2B	0.659344	2.57756e-62
AC119424.1	SLC6A16	0.655847	1.86336e-61
AC108047.1	ANTKMT	0.496358	8.85863e-32
AC108047.1	DNASE1L2	0.485928	2.42268e-30
AC108047.1	KLHL17	0.483626	4.9538e-30
AC108047.1	CDKN2AIPNL	0.480932	1.13604e-29
AC108047.1	LTO1	0.473386	1.11735e-28
AC108047.1	BRICD5	0.468177	5.23951e-28
AC108047.1	ST20	0.467564	6.27315e-28
AC108047.1	PAM16	0.45921	7.04448e-27
AC108047.1	CHTF18	0.458973	7.53745e-27
AC108047.1	TCTEX1D2	0.458328	9.05888e-27
GAS6-AS1	TTLL3	0.606849	1.59765e-50
GAS6-AS1	YJEFN3	0.546761	1.81291e-39
GAS6-AS1	PIGL	0.518319	5.68663e-35
GAS6-AS1	LEAP2	0.494756	1.48339e-31
GAS6-AS1	MSANTD2	0.483138	5.76044e-30
GAS6-AS1	PHYKPL	0.47896	2.07607e-29
GAS6-AS1	IQCN	0.475337	6.22122e-29
GAS6-AS1	CFAP70	0.468325	5.01666e-28
GAS6-AS1	CCDC14	0.45926	6.94399e-27
GAS6-AS1	MDM4	0.456094	1.70698e-26
Z83839.2	RFPL2	0.405953	7.96844e-21
Z83839.2	SHROOM1	0.382564	1.72275e-18
Z83839.2	C22orf42	0.370504	2.33837e-17
Z83839.2	PAQR7	0.341301	8.34176e-15
Z83839.2	C20orf96	0.340433	9.84335e-15
Z83839.2	SOWAHA	0.340042	1.06036e-14
Z83839.2	LRRC75B	0.336075	2.24194e-14
Z83839.2	GPRC5D	0.304757	5.72069e-12
Z83839.2	ZNF563	0.304162	6.31723e-12
Z83839.2	AFAP1L2	0.302244	8.68068e-12
ZNF252P-AS1	CSAD	0.503131	9.71149e-33
ZNF252P-AS1	HPX	0.458175	9.4628e-27
ZNF252P-AS1	KHDC4	0.427149	4.16771e-23
ZNF252P-AS1	TARBP1	0.423972	9.38229e-23
ZNF252P-AS1	CFAP44	0.421595	1.71171e-22
ZNF252P-AS1	DCST2	0.420907	2.03542e-22
ZNF252P-AS1	NXPE4	0.418098	4.11135e-22
ZNF252P-AS1	ATP12A	0.417898	4.32087e-22
ZNF252P-AS1	YJEFN3	0.417529	4.73619e-22
ZNF252P-AS1	ZNF862	0.416828	5.63798e-22
AC005180.1	MYLK	0.896637	1.95832e-174
AC005180.1	MYH11	0.868203	2.55689e-150
AC005180.1	C8orf88	0.852954	1.33824e-139
AC005180.1	C3orf70	0.84789	2.63086e-136
AC005180.1	CHRDL1	0.840872	6.18524e-132
AC005180.1	VCL	0.838925	9.25998e-131
AC005180.1	MSRB3	0.838868	1.00125e-130
AC005180.1	SYNPO2	0.838784	1.12481e-130
AC005180.1	MYOCD	0.828531	9.67358e-125
AC005180.1	TMEM252	0.825011	8.5532e-123
AC064807.4	MRPL15	0.550544	4.24018e-40
AC064807.4	RPS20	0.5136	2.88781e-34
AC064807.4	RBIS	0.512039	4.91462e-34
AC064807.4	SHARPIN	0.505082	5.09002e-33
AC064807.4	HGH1	0.505007	5.21833e-33
AC064807.4	COPS5	0.504616	5.94266e-33
AC064807.4	ELOC	0.501694	1.55869e-32
AC064807.4	ADCK5	0.492585	2.97046e-31
AC064807.4	GLI4	0.491869	3.73179e-31
AC064807.4	RPL30	0.491267	4.51796e-31
AC022034.3	MAP3K10	0.67077	3.32454e-65
AC022034.3	FGFR2	0.666645	3.79908e-64
AC022034.3	OPRK1	0.58626	1.78858e-46
AC022034.3	PBK	0.563307	2.74181e-42
AC022034.3	ZNF780A	0.556667	3.87987e-41
AC022034.3	DNMT3B	0.554544	8.94077e-41
AC022034.3	C1QTNF3	0.553531	1.32871e-40
AC022034.3	AKT2	0.544434	4.38992e-39
AC022034.3	MCM4	0.528356	1.64613e-36
AC022034.3	SYT4	0.518508	5.32584e-35
AC090527.4	KRTAP13-2	0.598203	8.70219e-49
AC090527.4	TLNRD1	0.509722	1.07729e-33
AC090527.4	SOCS2	0.460274	5.19607e-27
AC090527.4	TRAFD1	0.457832	1.04298e-26
AC090527.4	ITPKC	0.453721	3.32931e-26
AC090527.4	SERTAD1	0.450262	8.73358e-26
AC090527.4	BCL3	0.428925	2.63813e-23
AC090527.4	SCNN1G	0.422503	1.3612e-22
AC090527.4	CDKN1A	0.421493	1.75625e-22
AC090527.4	MAFF	0.414032	1.12416e-21
AC025857.2	BTBD19	0.867938	4.03115e-150
AC025857.2	TTLL3	0.810176	4.81033e-115
AC025857.2	TSSK4	0.800128	3.57937e-110
AC025857.2	NABP1	0.775949	1.63407e-99
AC025857.2	ZEB2	0.754836	3.04485e-91
AC025857.2	SLC6A16	0.748337	7.27387e-89
AC025857.2	REL	0.747444	1.52363e-88
AC025857.2	OR51C1P	0.743769	3.09157e-87
AC025857.2	ZNF460	0.741836	1.47551e-86
AC025857.2	ANKRD44	0.727962	7.35913e-82
AC009974.1	CYP27A1	0.831131	3.30105e-126
AC009974.1	VSIG2	0.583909	4.97261e-46
AC009974.1	CYB5R2	0.55027	4.71389e-40
AC009974.1	PAGE4	0.514119	2.41812e-34
AC009974.1	NRTN	0.502513	1.19082e-32
AC009974.1	CDC42EP5	0.487522	1.47198e-30
AC009974.1	ANKRD35	0.479978	1.52129e-29
AC009974.1	JAM3	0.470661	2.51586e-28
AC009974.1	NAALADL1	0.468837	4.31365e-28
AC009974.1	WFDC1	0.465355	1.19695e-27
PIK3CD-AS2	PYCARD	0.61837	6.39149e-53
PIK3CD-AS2	RIN1	0.616557	1.54768e-52
PIK3CD-AS2	INKA1	0.601759	1.70578e-49
PIK3CD-AS2	GSTP1	0.592509	1.13315e-47
PIK3CD-AS2	ANKRD65	0.588835	5.78073e-47
PIK3CD-AS2	DMKN	0.588722	6.07514e-47
PIK3CD-AS2	FCGRT	0.58244	9.37892e-46
PIK3CD-AS2	ANKRD35	0.57649	1.18708e-44
PIK3CD-AS2	B3GNT8	0.575123	2.1112e-44
PIK3CD-AS2	WNT3A	0.574419	2.83749e-44
HHIP-AS1	ISL1	0.767339	4.91994e-96
HHIP-AS1	SMIM10	0.765602	2.37427e-95
HHIP-AS1	LMO4	0.755892	1.23098e-91
HHIP-AS1	ARHGEF25	0.736146	1.35352e-84
HHIP-AS1	EFEMP2	0.73191	3.62917e-83
HHIP-AS1	TGFB1I1	0.731797	3.9607e-83
HHIP-AS1	SLC24A3	0.729193	2.89758e-82
HHIP-AS1	ACTA2	0.728929	3.54003e-82
HHIP-AS1	RBPMS	0.728817	3.85227e-82
HHIP-AS1	KCNJ8	0.72867	4.30888e-82
SNHG25	MCRIP2	0.723608	1.91412e-80
SNHG25	LSM7	0.71971	3.35621e-79
SNHG25	QTRT1	0.714844	1.12025e-77
SNHG25	NAA10	0.711042	1.64953e-76
SNHG25	MRPL41	0.700923	1.7223e-73
SNHG25	RPS15	0.698239	1.03662e-72
SNHG25	OXLD1	0.692527	4.4271e-71
SNHG25	METTL26	0.689328	3.48808e-70
SNHG25	NMRAL1	0.688954	4.43148e-70
SNHG25	RPL28	0.687398	1.19592e-69
AC007750.1	TGM4	0.589639	4.0542e-47
AC007750.1	SLITRK4	0.495123	1.31836e-31
AC007750.1	UNC5D	0.437441	2.83465e-24
AC007750.1	DEFB132	0.436847	3.31862e-24
AC007750.1	PLA2G4D	0.414103	1.10473e-21
AC007750.1	SLC39A2	0.383001	1.56409e-18
AC007750.1	RFPL2	0.376246	6.84646e-18
AC007750.1	DPP4	0.37243	1.55281e-17
AC007750.1	USP14	0.358595	2.7649e-16
AC007750.1	WIF1	0.350428	1.41819e-15
AC005696.1	TUBG2	0.654941	3.09907e-61
AC005696.1	BEND5	0.642712	2.49967e-58
AC005696.1	NTF4	0.632309	5.86524e-56
AC005696.1	SOX15	0.62609	1.38839e-54
AC005696.1	DOK4	0.625236	2.13132e-54
AC005696.1	CTF1	0.624338	3.34242e-54
AC005696.1	SLC14A1	0.618696	5.44983e-53
AC005696.1	CCDC8	0.618087	7.34292e-53
AC005696.1	EFNB1	0.601998	1.52763e-49
AC005696.1	TRO	0.597856	1.01877e-48
AC092171.4	TCTE3	0.678531	3.04803e-67
AC092171.4	TIGD1	0.666664	3.7556e-64
AC092171.4	MST1	0.658021	5.4636e-62
AC092171.4	ZNF692	0.643223	1.90119e-58
AC092171.4	LIME1	0.641347	5.17817e-58
AC092171.4	NPEPL1	0.639818	1.16534e-57
AC092171.4	HEXIM2	0.6392	1.61581e-57
AC092171.4	PCED1A	0.635192	1.31927e-56
AC092171.4	DPH7	0.631504	8.86992e-56
AC092171.4	CCNL2	0.629088	3.04753e-55
AC084125.4	KIFC2	0.707021	2.70716e-75
AC084125.4	TIGD5	0.680144	1.12872e-67
AC084125.4	FBXL6	0.657393	7.79668e-62
AC084125.4	HSF1	0.643858	1.35212e-58
AC084125.4	ZNF517	0.642716	2.49452e-58
AC084125.4	LRRC14	0.637367	4.23839e-57
AC084125.4	GLI4	0.625375	1.98794e-54
AC084125.4	ADCK5	0.618358	6.42939e-53
AC084125.4	ZFP41	0.614378	4.44364e-52
AC084125.4	ZNF696	0.600359	3.24729e-49
AP003352.1	RBIS	0.76619	1.39541e-95
AP003352.1	RPL30	0.757507	3.05213e-92
AP003352.1	RPL8	0.728896	3.63001e-82
AP003352.1	UQCRB	0.728245	5.94309e-82
AP003352.1	FBXL6	0.727968	7.32833e-82
AP003352.1	GLI4	0.72092	1.38647e-79
AP003352.1	ADCK5	0.71025	2.87333e-76
AP003352.1	PPP1R35	0.704104	2.00033e-74
AP003352.1	QTRT1	0.682293	2.97578e-68
AP003352.1	COX6C	0.680249	1.05766e-67
AC091544.4	TENM1	0.584964	3.14575e-46
AC091544.4	DPY19L2	0.581298	1.53302e-45
AC091544.4	DMTF1	0.573959	3.43958e-44
AC091544.4	OFD1	0.560279	9.24726e-42
AC091544.4	LEAP2	0.542677	8.52277e-39
AC091544.4	MDM4	0.531102	6.11808e-37
AC091544.4	FAM221A	0.527344	2.36562e-36
AC091544.4	ZNF862	0.524119	7.45075e-36
AC091544.4	ANKK1	0.521327	1.99158e-35
AC091544.4	UBAP1L	0.510157	9.30139e-34
LMNTD2-AS1	LMNTD2	0.849153	4.07613e-137
LMNTD2-AS1	LCN12	0.636299	7.40911e-57
LMNTD2-AS1	DPH7	0.631293	9.88368e-56
LMNTD2-AS1	CCNL2	0.623486	5.11344e-54
LMNTD2-AS1	TMEM234	0.622736	7.42607e-54
LMNTD2-AS1	MST1	0.613371	7.21606e-52
LMNTD2-AS1	SCNN1D	0.612907	9.01527e-52
LMNTD2-AS1	NPEPL1	0.601524	1.90112e-49
LMNTD2-AS1	PLEKHN1	0.597977	9.64381e-49
LMNTD2-AS1	ACAP3	0.593954	5.93707e-48
U73166.1	TCTE3	0.669732	6.15693e-65
U73166.1	WDR90	0.658178	5.0005e-62
U73166.1	EME2	0.655866	1.84379e-61
U73166.1	HEXIM2	0.655205	2.67291e-61
U73166.1	HEMK1	0.654021	5.18295e-61
U73166.1	MZF1	0.637305	4.37662e-57
U73166.1	MST1	0.63473	1.67768e-56
U73166.1	CCNL2	0.630711	1.33138e-55
U73166.1	DNASE1	0.627613	6.43731e-55
U73166.1	LZTR1	0.62553	1.83961e-54
AC010719.1	MICALL2	0.701712	1.01293e-73
AC010719.1	DDX56	0.675616	1.8055e-66
AC010719.1	ZNF692	0.670882	3.11007e-65
AC010719.1	ZNF775	0.662665	3.84017e-63
AC010719.1	QTRT1	0.648592	1.03966e-59
AC010719.1	SPPL2B	0.638996	1.79912e-57
AC010719.1	PCED1A	0.637698	3.56265e-57
AC010719.1	TRMT1	0.618797	5.18565e-53
AC010719.1	HSF4	0.608388	7.74097e-51
AC010719.1	ANKZF1	0.599884	4.03725e-49
AC079089.1	SLCO5A1	0.809175	1.51654e-114
AC079089.1	KIFC2	0.518387	5.55431e-35
AC079089.1	ZNF706	0.49741	6.3038e-32
AC079089.1	ZC2HC1A	0.489368	8.2381e-31
AC079089.1	YWHAZ	0.487243	1.60627e-30
AC079089.1	PKIA	0.475022	6.83951e-29
AC079089.1	ZNF251	0.47096	2.3021e-28
AC079089.1	CTNND2	0.46541	1.17777e-27
AC079089.1	ZNF75A	0.453813	3.24456e-26
AC079089.1	ZNF250	0.451491	6.20849e-26
AL583808.1	ARHGEF9	0.279952	2.95213e-10
AL583808.1	ZNF671	0.275691	5.59501e-10
AL583808.1	ZSCAN18	0.267883	1.75514e-09
AL583808.1	PPARD	0.263622	3.22561e-09
AL583808.1	ZNF655	0.26133	4.45499e-09
AL583808.1	CYP3A5	0.257886	7.1956e-09
AL583808.1	NINL	0.255495	9.99716e-09
AL583808.1	COL4A6	0.250413	1.98889e-08
AL583808.1	ZNF334	0.247787	2.82096e-08
AL583808.1	ZNF711	0.247641	2.87598e-08
LINC01896	SALL3	0.676317	1.17962e-66
LINC01896	DNAJC17	0.562595	3.6537e-42
LINC01896	CCDC61	0.544178	4.83666e-39
LINC01896	TP53I13	0.51083	7.4085e-34
LINC01896	EBF4	0.508078	1.87238e-33
LINC01896	HEXD	0.497714	5.71343e-32
LINC01896	GNL1	0.492238	3.31748e-31
LINC01896	CHKB	0.48897	9.33991e-31
LINC01896	CCS	0.486935	1.76882e-30
LINC01896	CCDC130	0.482584	6.83417e-30
AC105942.1	CNN3	0.617964	7.79477e-53
AC105942.1	CYB5R2	0.454755	2.4901e-26
AC105942.1	JAM3	0.431043	1.52382e-23
AC105942.1	MARCKSL1	-0.430896	1.58295e-23
AC105942.1	SH3RF1	-0.425962	5.64934e-23
AC105942.1	RASL12	0.42396	9.41046e-23
AC105942.1	TAGLN	0.417752	4.48117e-22
AC105942.1	PGM5	0.416558	6.02825e-22
AC105942.1	TGFB1I1	0.415868	7.15036e-22
AC105942.1	ACTA2	0.415809	7.25573e-22
AC022509.2	MMP7	0.550574	4.19046e-40
AC022509.2	CXCL6	0.534315	1.8991e-37
AC022509.2	GABRP	0.525713	4.2318e-36
AC022509.2	SNCAIP	0.521011	2.22449e-35
AC022509.2	TNFAIP2	0.513009	3.5329e-34
AC022509.2	CLEC2B	0.499255	3.46205e-32
AC022509.2	EPHX3	0.490848	5.15994e-31
AC022509.2	GBP2	0.490405	5.93783e-31
AC022509.2	PTGES	0.48768	1.40082e-30
AC022509.2	STING1	0.486547	1.99697e-30
LINC00346	MEF2C	0.879346	4.8966e-159
LINC00346	CMYA5	0.847315	6.12017e-136
LINC00346	MYOZ3	0.839222	6.14116e-131
LINC00346	CASQ2	0.837791	4.40291e-130
LINC00346	CAND2	0.837005	1.28837e-129
LINC00346	LDB3	0.836853	1.58596e-129
LINC00346	HSPB7	0.836238	3.65645e-129
LINC00346	SGCG	0.835577	8.92915e-129
LINC00346	SRL	0.834683	2.97472e-128
LINC00346	MYOM1	0.832987	2.85691e-127
RUNDC3A-AS1	MAPK8IP2	0.439143	1.80101e-24
RUNDC3A-AS1	PACSIN1	0.438272	2.27189e-24
RUNDC3A-AS1	PLPPR2	0.430239	1.87731e-23
RUNDC3A-AS1	NFS1	0.427327	3.98117e-23
RUNDC3A-AS1	HPRT1	0.426101	5.45143e-23
RUNDC3A-AS1	CELSR3	0.420247	2.40262e-22
RUNDC3A-AS1	ASNS	0.419981	2.56823e-22
RUNDC3A-AS1	PSAT1	0.418223	3.98519e-22
RUNDC3A-AS1	RGS11	0.416428	6.22441e-22
RUNDC3A-AS1	CBX8	0.415897	7.09834e-22
AL451050.2	ATP12A	0.612613	1.03786e-51
AL451050.2	ASIC3	0.604718	4.32902e-50
AL451050.2	MST1	0.584812	3.36014e-46
AL451050.2	LMNTD2	0.58328	6.52715e-46
AL451050.2	LCN12	0.568846	2.87044e-43
AL451050.2	CSAD	0.568228	3.69936e-43
AL451050.2	DPH7	0.559855	1.09531e-41
AL451050.2	TIGD1	0.555467	6.22426e-41
AL451050.2	MTERF2	0.548277	1.01512e-39
AL451050.2	TRIM45	0.544775	3.85799e-39
FOXP4-AS1	PSMG4	0.645709	4.98598e-59
FOXP4-AS1	QTRT1	0.594071	5.63202e-48
FOXP4-AS1	RPS7	0.569869	1.88327e-43
FOXP4-AS1	UCN	0.569441	2.24622e-43
FOXP4-AS1	C19orf18	0.567157	5.73823e-43
FOXP4-AS1	CCDC58	0.563873	2.18161e-42
FOXP4-AS1	PPP1R14B	0.562753	3.42853e-42
FOXP4-AS1	TRMT1	0.559081	1.49092e-41
FOXP4-AS1	MAPK15	0.555437	6.29775e-41
FOXP4-AS1	ADCK5	0.55406	1.08035e-40
MIR222HG	BDKRB2	0.719104	5.21641e-79
MIR222HG	MMP19	0.710905	1.81581e-76
MIR222HG	PLK3	0.688784	4.94121e-70
MIR222HG	FOSL1	0.682554	2.52911e-68
MIR222HG	AOPEP	0.678898	2.43251e-67
MIR222HG	DCUN1D3	0.668783	1.07976e-64
MIR222HG	MAP3K8	0.658542	4.06587e-62
MIR222HG	NFKBID	0.639138	1.66889e-57
MIR222HG	MAP3K14	0.637093	4.892e-57
MIR222HG	GABRE	0.630585	1.41993e-55
AC020765.2	HEXIM2	0.722478	4.4116e-80
AC020765.2	C6orf226	0.628373	4.38184e-55
AC020765.2	TCTE3	0.60096	2.46467e-49
AC020765.2	MTHFD2L	0.585593	2.3925e-46
AC020765.2	C19orf73	0.557709	2.57009e-41
AC020765.2	FGFBP3	0.529609	1.04914e-36
AC020765.2	ARIH2OS	0.521063	2.18475e-35
AC020765.2	TMEM210	0.509925	1.00571e-33
AC020765.2	PAM16	0.50863	1.55584e-33
AC020765.2	TRPT1	0.499661	3.03297e-32
AC104117.3	LURAP1	0.566171	8.58075e-43
AC104117.3	CTF1	0.559649	1.18927e-41
AC104117.3	ROR2	0.550316	4.62951e-40
AC104117.3	RND2	0.549524	6.28382e-40
AC104117.3	TRO	0.548829	8.20992e-40
AC104117.3	APOBEC3C	0.548074	1.09695e-39
AC104117.3	DMKN	0.544008	5.15843e-39
AC104117.3	FBXO17	0.542325	9.72902e-39
AC104117.3	DOK4	0.541333	1.4117e-38
AC104117.3	HOXD11	0.536264	9.28353e-38
AL445426.1	PRICKLE2	0.77745	3.89762e-100
AL445426.1	VSTM4	0.773899	1.13601e-98
AL445426.1	MRVI1	0.767079	6.23393e-96
AL445426.1	DPYSL2	0.744599	1.57394e-87
AL445426.1	ARHGAP10	0.742524	8.47003e-87
AL445426.1	DDR2	0.738688	1.8245e-85
AL445426.1	ADRA1A	0.732737	1.92047e-83
AL445426.1	MAMDC2	0.729187	2.90882e-82
AL445426.1	SLC8A1	0.72455	9.50475e-81
AL445426.1	MEIS1	0.724474	1.00583e-80
HAGLROS	MTX2	0.59349	7.30865e-48
HAGLROS	HOXD8	0.492921	2.66874e-31
HAGLROS	KCNN2	0.412495	1.63833e-21
HAGLROS	PDSS2	0.402175	1.95498e-20
HAGLROS	SEPTIN5	0.39838	4.76159e-20
HAGLROS	DHRS13	0.391323	2.41833e-19
HAGLROS	ABHD12	0.377811	4.8781e-18
HAGLROS	NUCB2	0.37445	1.00796e-17
HAGLROS	TAF6L	0.369666	2.79186e-17
HAGLROS	FN3K	0.366045	5.96719e-17
AL512598.1	NACAD	0.743091	5.35612e-87
AL512598.1	REEP2	0.703229	3.62674e-74
AL512598.1	INSYN1	0.665566	7.13858e-64
AL512598.1	PRTFDC1	0.657007	9.69639e-62
AL512598.1	SNAP25	0.65032	4.03028e-60
AL512598.1	RND2	0.630402	1.55945e-55
AL512598.1	BEND5	0.629987	1.92701e-55
AL512598.1	SMARCD3	0.627901	5.56369e-55
AL512598.1	KCTD17	0.62387	4.22286e-54
AL512598.1	BMERB1	0.61165	1.64548e-51
LINC01507	DNAL1	0.42875	2.76019e-23
LINC01507	SLC35F3	0.415877	7.13445e-22
LINC01507	TLE4	0.408498	4.32456e-21
LINC01507	NIPSNAP3B	0.395367	9.57575e-20
LINC01507	WNT11	0.380318	2.82341e-18
LINC01507	RHOU	0.372774	1.44324e-17
LINC01507	KLK14	0.369843	2.68931e-17
LINC01507	TACR1	0.357418	3.5096e-16
LINC01507	APLN	0.355597	5.06689e-16
LINC01507	TNFRSF11B	0.337824	1.61362e-14
FZD10-AS1	FZD10	0.695722	5.48186e-72
FZD10-AS1	FGF1	0.629638	2.30297e-55
FZD10-AS1	UBE2QL1	0.62569	1.69727e-54
FZD10-AS1	AOPEP	0.61688	1.32251e-52
FZD10-AS1	RBM38	0.610676	2.61741e-51
FZD10-AS1	EDN3	0.610408	2.97353e-51
FZD10-AS1	CLDN11	0.609594	4.37592e-51
FZD10-AS1	EVC2	0.599465	4.89024e-49
FZD10-AS1	SLC24A3	0.591722	1.60906e-47
FZD10-AS1	NR2F1	0.589681	3.97943e-47
PPP1R14B-AS1	PPP1R14B	0.699255	5.26915e-73
PPP1R14B-AS1	COA4	0.624478	3.11617e-54
PPP1R14B-AS1	NME1	0.620363	2.40281e-53
PPP1R14B-AS1	ATP5MC1	0.609711	4.14082e-51
PPP1R14B-AS1	PPIA	0.608744	6.54404e-51
PPP1R14B-AS1	TMEM258	0.606465	1.91283e-50
PPP1R14B-AS1	POLR2L	0.605929	2.45938e-50
PPP1R14B-AS1	TIMM8B	0.592019	1.40968e-47
PPP1R14B-AS1	TALDO1	0.591551	1.73658e-47
PPP1R14B-AS1	TAF10	0.590643	2.59864e-47
AC013731.1	UBAP1L	0.650306	4.06196e-60
AC013731.1	MDM4	0.627607	6.4566e-55
AC013731.1	WDR27	0.622781	7.26122e-54
AC013731.1	DMTF1	0.619116	4.4367e-53
AC013731.1	CCDC84	0.616328	1.72962e-52
AC013731.1	H4C4	0.598039	9.3732e-49
AC013731.1	TCTE3	0.597524	1.18465e-48
AC013731.1	ZNF814	0.572646	5.95301e-44
AC013731.1	PIGL	0.569468	2.22143e-43
AC013731.1	LEAP2	0.56746	5.06837e-43
AL354710.2	ODAM	0.981094	0
AL354710.2	ADM5	0.872825	7.79314e-154
AL354710.2	ENTPD2	0.846797	1.30499e-135
AL354710.2	AKR1C1	0.836578	2.30283e-129
AL354710.2	IQGAP3	0.810604	2.94049e-115
AL354710.2	NUP62	0.755875	1.24863e-91
AL354710.2	SAPCD2	0.752001	3.39027e-90
AL354710.2	POLE3	0.751115	7.15035e-90
AL354710.2	CIZ1	0.727869	7.89849e-82
AL354710.2	ENGASE	0.717701	1.44114e-78
AC004009.1	MAPK15	0.322801	2.54118e-13
AC004009.1	EVX1	0.321064	3.46133e-13
AC004009.1	HS6ST3	0.303228	7.37621e-12
AC004009.1	UAP1L1	0.301205	1.03037e-11
AC004009.1	RENBP	0.300867	1.08925e-11
AC004009.1	FLCN	0.297233	1.97049e-11
AC004009.1	EPO	0.291311	5.08693e-11
AC004009.1	ELF5	0.29083	5.48893e-11
AC004009.1	PHF7	0.286397	1.09913e-10
AC004009.1	GPR37	0.284262	1.52919e-10
LINC01135	BCAS1	0.558407	1.9487e-41
LINC01135	ABAT	0.540042	2.28813e-38
LINC01135	ARHGEF7	0.521045	2.19796e-35
LINC01135	RNF185	0.520572	2.59387e-35
LINC01135	FAM13C	0.505684	4.16785e-33
LINC01135	NCAPD3	0.499747	2.94837e-32
LINC01135	COBL	0.499684	3.01035e-32
LINC01135	RAB27A	0.498131	4.9891e-32
LINC01135	AUH	0.49546	1.18296e-31
LINC01135	AFF3	0.495385	1.21187e-31
PLBD1-AS1	AOX1	0.738095	2.91695e-85
PLBD1-AS1	AFAP1L2	0.71014	3.10416e-76
PLBD1-AS1	GPD1L	0.698158	1.09388e-72
PLBD1-AS1	APOBEC3C	0.648823	9.16437e-60
PLBD1-AS1	ALAD	0.645113	6.88235e-59
PLBD1-AS1	SLC39A2	0.644275	1.08073e-58
PLBD1-AS1	DSC3	0.631556	8.63427e-56
PLBD1-AS1	PLBD1	0.624338	3.34204e-54
PLBD1-AS1	SOWAHA	0.619369	3.91824e-53
PLBD1-AS1	FAT2	0.598764	6.73739e-49
Z92544.1	B4GALNT4	0.578796	4.46728e-45
Z92544.1	SCAMP5	0.540731	1.76902e-38
Z92544.1	ABCA2	0.503863	7.62493e-33
Z92544.1	TRIM46	0.502797	1.08444e-32
Z92544.1	WDR24	0.497715	5.71012e-32
Z92544.1	RALGDS	0.492698	2.86549e-31
Z92544.1	CRAMP1	0.49067	5.45979e-31
Z92544.1	RAC3	0.484343	3.96684e-30
Z92544.1	GPRIN1	0.481396	9.85033e-30
Z92544.1	IFT140	0.480606	1.25552e-29
AL049555.1	TP63	0.807494	1.02519e-113
AL049555.1	TRIM29	0.78821	9.60689e-105
AL049555.1	GPR87	0.772204	5.56172e-98
AL049555.1	LAMB3	0.767189	5.63901e-96
AL049555.1	KRT5	0.752673	1.92039e-90
AL049555.1	ITGB4	0.740428	4.56334e-86
AL049555.1	ST6GALNAC2	0.738421	2.25324e-85
AL049555.1	DLK2	0.732322	2.64381e-83
AL049555.1	TMEM237	0.731082	6.85694e-83
AL049555.1	DUOX1	0.728965	3.44296e-82
AC009902.3	ASIC3	0.512157	4.72137e-34
AC009902.3	MAST2	0.458543	8.52037e-27
AC009902.3	RBIS	0.45433	2.80667e-26
AC009902.3	ANKK1	0.452781	4.33235e-26
AC009902.3	FABP5	0.448035	1.61565e-25
AC009902.3	NT5M	0.435788	4.39187e-24
AC009902.3	IMPA1	0.433876	7.26832e-24
AC009902.3	CSKMT	0.431137	1.48701e-23
AC009902.3	CHMP4C	0.422202	1.46869e-22
AC009902.3	CDK5R1	0.404815	1.04537e-20
AC015922.2	TTC28	0.731006	7.26315e-83
AC015922.2	CACHD1	0.730573	1.01161e-82
AC015922.2	MCC	0.729398	2.47877e-82
AC015922.2	CLIP4	0.728128	6.49309e-82
AC015922.2	ITGA2	0.7266	2.05405e-81
AC015922.2	TGFBR3	0.719321	4.45365e-79
AC015922.2	ACSL4	0.718886	6.11007e-79
AC015922.2	ATP2B4	0.713585	2.74315e-77
AC015922.2	C20orf194	0.71348	2.954e-77
AC015922.2	FOXO1	0.712277	6.91762e-77
AC109361.2	NPNT	0.723703	1.7831e-80
AC109361.2	LXN	0.581735	1.27085e-45
AC109361.2	RHOBTB1	0.565945	9.40957e-43
AC109361.2	AHR	0.553798	1.19715e-40
AC109361.2	GLCCI1	0.549141	7.2837e-40
AC109361.2	EPHA4	0.4981	5.04048e-32
AC109361.2	SLF1	0.474923	7.04667e-29
AC109361.2	LUC7L2	0.469257	3.81101e-28
AC109361.2	MAB21L4	0.458478	8.67948e-27
AC109361.2	ZP1	0.45443	2.7284e-26
AC008759.2	TTLL3	0.584274	4.24489e-46
AC008759.2	LCAT	0.582025	1.12152e-45
AC008759.2	VAMP1	0.568101	3.89841e-43
AC008759.2	GSTM2	0.56088	7.27117e-42
AC008759.2	GABRE	0.560101	9.93058e-42
AC008759.2	ATG16L2	0.557376	2.93205e-41
AC008759.2	AGER	0.554764	8.20038e-41
AC008759.2	SLC6A16	0.547996	1.13034e-39
AC008759.2	PRKY	0.540183	2.17075e-38
AC008759.2	NTF4	0.539059	3.30015e-38
SLC5A4-AS1	TGFBRAP1	0.525875	3.99487e-36
SLC5A4-AS1	RFPL2	0.520712	2.46987e-35
SLC5A4-AS1	TMEM178B	0.439023	1.85943e-24
SLC5A4-AS1	MYO1E	0.434364	6.39329e-24
SLC5A4-AS1	CDK14	0.432462	1.05257e-23
SLC5A4-AS1	GCC2	0.430608	1.70596e-23
SLC5A4-AS1	FAM135A	0.428172	3.20392e-23
SLC5A4-AS1	NAA35	0.425831	5.84104e-23
SLC5A4-AS1	ZNF644	0.415658	7.53137e-22
SLC5A4-AS1	CDC40	0.414358	1.03761e-21
ADPGK-AS1	ADPGK	0.742122	1.17197e-86
ADPGK-AS1	TMEM220	0.58066	2.01507e-45
ADPGK-AS1	POTEH	0.573351	4.43677e-44
ADPGK-AS1	C1orf115	0.552054	2.36164e-40
ADPGK-AS1	GLB1L3	0.547369	1.43725e-39
ADPGK-AS1	MIPEP	0.542126	1.04869e-38
ADPGK-AS1	NCAPD3	0.5366	8.20444e-38
ADPGK-AS1	AFF3	0.533795	2.29715e-37
ADPGK-AS1	MRPS23	0.532146	4.18981e-37
ADPGK-AS1	BCAS1	0.519508	3.76063e-35
AP001160.2	CYSRT1	0.625138	2.23912e-54
AP001160.2	ST20	0.618053	7.46282e-53
AP001160.2	ZNF580	0.585062	3.0145e-46
AP001160.2	SCNN1D	0.578785	4.48683e-45
AP001160.2	PABPN1	0.576296	1.28868e-44
AP001160.2	FAM229A	0.572179	7.23182e-44
AP001160.2	LCN12	0.567957	4.13569e-43
AP001160.2	BRICD5	0.567679	4.63492e-43
AP001160.2	PPP1R35	0.56655	7.35361e-43
AP001160.2	DPH7	0.562683	3.52587e-42
LINC01273	RAB34	0.498876	3.91667e-32
LINC01273	ANKRD65	0.495035	1.35615e-31
LINC01273	DMKN	0.494281	1.72748e-31
LINC01273	ANKRD35	0.494078	1.84373e-31
LINC01273	INKA1	0.484014	4.39294e-30
LINC01273	EVA1C	0.482098	7.93818e-30
LINC01273	TCEAL2	0.474997	6.89165e-29
LINC01273	ACSF2	0.474029	9.21549e-29
LINC01273	LCAT	0.470632	2.53762e-28
LINC01273	TUBG2	0.469448	3.6027e-28
MRVI1-AS1	ZNF460	0.691966	6.36976e-71
MRVI1-AS1	NUDT13	0.673567	6.22846e-66
MRVI1-AS1	TNRC6B	0.670211	4.63428e-65
MRVI1-AS1	TSSK4	0.670071	5.03592e-65
MRVI1-AS1	MLYCD	0.666665	3.75403e-64
MRVI1-AS1	SCUBE3	0.633484	3.19842e-56
MRVI1-AS1	NFIA	0.632329	5.80406e-56
MRVI1-AS1	HMBOX1	0.613359	7.25655e-52
MRVI1-AS1	BTBD19	0.607621	1.11135e-50
MRVI1-AS1	ZEB2	0.596213	2.14635e-48
LINC01549	ARF5	0.392759	1.74293e-19
LINC01549	SEC61G	0.379376	3.46915e-18
LINC01549	SMUG1	0.372904	1.40349e-17
LINC01549	CRLF1	0.355524	5.14194e-16
LINC01549	ATP6V1F	0.353887	7.13739e-16
LINC01549	C7orf50	0.350206	1.48173e-15
LINC01549	POLR2J	0.348377	2.12249e-15
LINC01549	NUDT1	0.34664	2.9797e-15
LINC01549	MOSPD3	0.344561	4.45947e-15
LINC01549	MUCL1	0.34232	6.86411e-15
AC002456.1	EBF3	0.616171	1.86635e-52
AC002456.1	DUSP4	0.522873	1.15679e-35
AC002456.1	CDK14	0.458215	9.3544e-27
AC002456.1	SBK1	0.45761	1.1109e-26
AC002456.1	GRIN3A	0.44712	2.07749e-25
AC002456.1	ATP2A1	0.444361	4.41359e-25
AC002456.1	CCNH	0.413732	1.2103e-21
AC002456.1	GSC	0.412579	1.6052e-21
AC002456.1	ANGPT2	0.39983	3.39313e-20
[truncated: 861 more rows]
