# Supplementary material for: Mutator-Derived lncRNA Landscape: A Novel Insight Into the Genomic Instability of Prostate Cancer
Source: Front Oncol. 2022 Jul 4;12:876531. doi: 10.3389/fonc.2022.876531 (PMC9291324; doi:10.3389/fonc.2022.876531)
Supplement: Supplementary Data Sheet 3 — TFs-lncRNAs network. [file DataSheet_3.xlsx]

## Sheet: corResult
TF	LncRNAs	cor	pvalue	Regulation
BCL6	AC053503.3	0.433744	1.6e-12	postive
CBX7	AC053503.3	0.648967	2.53e-30	postive
CBX7	AC012085.2	0.550534	1.41e-20	postive
CBX8	AC012085.2	-0.406037	5.07e-11	negative
CDK9	AL451050.2	0.446066	3.11e-13	postive
CEBPB	AC053503.3	0.505205	4.42e-17	postive
EZH1	AC053503.3	0.459878	4.56e-14	postive
FOSL2	AC053503.3	0.439741	7.27e-13	postive
FOXA1	AC053503.3	-0.417068	1.33e-11	negative
FOXA1	AC012085.2	-0.407374	4.32e-11	negative
GATA2	AC091544.4	0.449688	1.9e-13	postive
GATA2	AC009902.3	0.461275	3.74e-14	postive
IRF3	AL451050.2	0.407177	4.42e-11	postive
IRF5	AL451050.2	0.415738	1.57e-11	postive
JMJD6	AC053503.3	0.41306	2.18e-11	postive
JUND	AC053503.3	0.420863	8.3e-12	postive
LMNA	AC053503.3	0.561929	1.52e-21	postive
MAZ	AC012085.2	-0.42359	5.9e-12	negative
MEF2C	AC053503.3	0.415049	1.71e-11	postive
MYH11	AC053503.3	0.603456	2.14e-25	postive
MYH11	AC012085.2	0.679151	4.41e-34	postive
OGT	AC091544.4	0.411288	2.7e-11	postive
RARA	AC053503.3	0.512207	1.38e-17	postive
SMARCA4	AC012085.2	-0.419326	1.01e-11	negative
SOX17	AC053503.3	0.651073	1.43e-30	postive
SRF	AC053503.3	0.657911	2.16e-31	postive
SRF	AC012085.2	0.5216	2.76e-18	postive
STAT5A	AC053503.3	0.469344	1.16e-14	postive
STAT5A	AC012085.2	0.510186	1.93e-17	postive
TCF21	AC053503.3	0.537945	1.49e-19	postive
TCF21	AC012085.2	0.446622	2.88e-13	postive
TCF7L1	AC053503.3	0.671762	4.03e-33	postive
TCF7L1	AC012085.2	0.605819	1.24e-25	postive
USF2	AL451050.2	0.423282	6.13e-12	postive
WDR5	AC091544.4	0.437327	1e-12	postive
WWTR1	AC053503.3	0.478277	3.09e-15	postive
WWTR1	AC012085.2	0.419461	9.89e-12	postive
